# Supplementary material for: Impact of TMB/PD-L1 expression and pneumonitis on chemoradiation and durvalumab response in stage III NSCLC
Source: Nat Commun. 2023 Jul 15;14:4238. doi: 10.1038/s41467-023-39874-8 (PMC10349822; doi:10.1038/s41467-023-39874-8)
Supplement: Supplementary file 4 — Source Data [file 41467_2023_39874_MOESM4_ESM.xlsx]

## Sheet: Figure_01
ID	Stage_AJCC	Age_at_C1_Durvalumab	Sex	Smoking status	Histology	PD-L1 TPS	TMB_Z-score	TMB tertiles	NLR (neutrophil-to-lymphocyte ratio)	Albumin level	ECOG PS	PFS_months	Censor=0; Progression=1	OS_months	Alive=0; Death=1
CRT_001	IIIA	≥70y	Female	Ever	NSQ	1-49%	0.660011	Upper tertile	13.3333	4.6	PS 1	1.90685	1	7.46301	1
CRT_002	IIIA	<70y	Male	Never	NSQ	50-89%	-1.35911	Lower tertile	13.7241	3.9	PS 1	24.526	1	39.4192	0
CRT_003	IIIA	<70y	Female	Ever	NSQ	90-100%	-1.35911	Lower tertile	2.58996	3.9	PS 1	3.09041	1	13.3808	0
CRT_004	IIIC	≥70y	Female	Ever	NSQ	50-89%	-0.645107	Lower tertile	5.13462	3.9	PS 1	2.76164	1	18.1808	1
CRT_005	IIIA	≥70y	Male	Ever	NSQ	1-49%	0.24968	Middle tertile	2.37895	4.3	PS 1	13.1836	0	13.1836	0
CRT_006	IIIC	≥70y	Male	Ever	NSQ	<1%	-0.0987795	Middle tertile	20.5909	4.3	PS 1	7.92328	1	19.8575	1
CRT_007	IIIB	≥70y	Female	Ever	SQ	<1%			10.2083	3.6	PS 2	2.23562	1	2.53151	1
CRT_008	IIIA	≥70y	Male	Ever	SQ	<1%			2.96875	4	PS 2	23.8685	0	25.0849	0
CRT_009	IIIA	≥70y	Female	Ever	SQ	<1%			8.18919	3.7	PS 2	0.624657	0	7.66027	0
CRT_010	IIIA	<70y	Female	Ever	SQ	<1%			6.11321	3.9	PS 2	13.2164	0	13.2164	0
CRT_011	IIIB	<70y	Male	Ever	NSQ	1-49%	-0.972317	Lower tertile	7.31667	4.5	PS 1	1.90685	1	23.0794	0
CRT_012	IIIA	≥70y	Male	Ever	NSQ	<1%	1.0254	Upper tertile	6.38298	4.5	PS 1	0.953424	0	0.953424	0
CRT_013	IIIC	<70y	Female	Ever	NSQ	1-49%	-0.802815	Lower tertile	10.6486	4.1	PS 1	6.11507	1	28.7671	0
CRT_014	IIIA	≥70y	Female	Ever	SQ	90-100%	-0.22503	Middle tertile	12.8	3.8	PS 1	17.0301	0	17.0301	0
CRT_015	IIIA	≥70y	Male	Ever	NSQ		3.16607	Upper tertile	9.83721	4.1	PS 1	9.23835	0	9.23835	0
CRT_016	IIIB	<70y	Female	Ever	NSQ	<1%	3.09607	Upper tertile	2.62245	4.1	PS 2	24.0657	0	24.263	0
CRT_017	IIIA	≥70y	Male	Ever	SQ				6.1087	4.4	PS 1	9.66575	0	10.5863	0
CRT_018	IIIA	<70y	Female	Ever	NSQ	1-49%			7.91525	4	PS 1	53.0301	0	53.8849	0
CRT_019	IIIA	<70y	Female	Ever	SQ	<1%	0.660011	Upper tertile	7.24468	3.7	PS 1	21.1726	1	36	0
CRT_020	IIIB	≥70y	Male	Ever	NSQ	1-49%	-0.497205	Lower tertile	4.736	4.2	PS 0	11.737	0	11.7699	0
CRT_021	IIIA	<70y	Male	Ever	NSQ	<1%	-1.58675	Lower tertile	4.10714	4.4	PS 1	14.2356	1	51.2219	0
CRT_022	IIIA	≥70y	Male	Ever	NSQ				3.625	4	PS 1	5.65479	1	10.126	0
CRT_023	IIIA	<70y	Female	Never	NSQ	<1%	-0.972317	Lower tertile	2.38532	4.5	PS 1	2.76164	0	5.58904	0
CRT_024	IIIB	≥70y	Female	Ever	SQ	<1%	-0.972317	Lower tertile	8.02239	3.9	PS 1	1.8411	0	1.8411	0
CRT_025	IIIB	<70y	Male	Ever	SQ				3.42667	4.2	PS 0	47.5726	0	48.9863	0
CRT_026	IIIA	<70y	Female	Ever	NSQ	50-89%	1.66273	Upper tertile	2.5	3.9	PS 2	7.46301	1	28.274	1
CRT_027	IIIA	<70y	Female	Never	NSQ		-1.0869	Lower tertile	3.76087	4.3	PS 1	37.9726	0	38.6959	0
CRT_028	IIIB	≥70y	Female	Ever	NSQ	90-100%	0.562241	Upper tertile	4.6	4.4	PS 0	21.074	0	24.0986	0
CRT_029	IIIA	≥70y	Female	Ever	NSQ	90-100%	0.0221111	Middle tertile	9.54	4.3	PS 0	21.1068	0	21.1068	0
CRT_030	IIIA	<70y	Male	Ever	SQ		-0.131727	Middle tertile	11.82	3.6	PS 1	27.6822	0	28.537	0
CRT_031	IIIA	<70y	Female	Ever	NSQ	1-49%	0.138078	Middle tertile	4.36	3.1	PS 1	20.252	1	49.6767	0
CRT_032	IIIA	≥70y	Male	Ever	NSQ	<1%	-0.22503	Middle tertile	3.65625	3.9	PS 1	37.1507	0	37.1507	0
CRT_033	IIIA	<70y	Male	Ever	NSQ	1-49%	-0.497205	Lower tertile	7.9375	3.9	PS 1	21.863	1	47.8685	0
CRT_034	IIIB	<70y	Male	Ever	NSQ	<1%	-0.645107	Lower tertile	5.72368	4.1	PS 1	5.3589	1	6.08219	1
CRT_035	IIIA	≥70y	Female	Ever	SQ		0.24968	Middle tertile	4.66667	3.1	PS 0	11.9014	0	12.2301	0
CRT_036	IIIA	<70y	Female	Ever	NSQ	90-100%	-0.645107	Lower tertile	4.7973	4.1	PS 2	22.9479	0	26.4	0
CRT_037	IIIA	≥70y	Male	Ever	SQ	<1%	0.0221111	Middle tertile	4.08602	4.3	PS 1	4.86575	1	12.9205	0
CRT_038	IIIA	≥70y	Female	Ever	NSQ	<1%	0.562241	Upper tertile	3.42424	3.8	PS 1	23.211	1	37.2164	1
CRT_039	IIIA	≥70y	Female	Ever	NSQ	50-89%	2.34118	Upper tertile	4.21918	4.3	PS 0	1.38082	0	1.38082	0
CRT_040	IIIA	<70y	Female	Ever	NSQ	1-49%	-0.497205	Lower tertile	3.625	3.6	PS 0	8.87671	0	11.2438	0
CRT_041	IIIC	<70y	Female	Ever	SQ	50-89%			2.89062	4.3	PS 1	7.29863	1	23.9671	1
CRT_042	IIIC	<70y	Female	Ever	NSQ	90-100%			2.68675	3.9	PS 1	47.8027	0	53.0959	0
CRT_043	IIIA	≥70y	Female	Ever	SQ	50-89%			4.42718	3.9	PS 1	31.2986	1	31.2986	1
CRT_044	IIIB	≥70y	Female	Ever	NSQ	1-49%	-0.430032	Lower tertile	5.03	4.2	PS 1	5.95068	1	53.3918	0
CRT_045	IIIB	<70y	Male	Ever	SQ	<1%	0.461415	Upper tertile	10.1525	3.9	PS 1	21.863	1	48.2301	0
CRT_046	IIIB	≥70y	Male	Ever	NSQ	50-89%	-2.17066	Lower tertile	3.64	4.2	PS 1	7.52876	1	18.674	1
CRT_047	IIIA	≥70y	Female	Ever	NSQ		1.3572	Upper tertile	4.83333	3.6	PS 0	4.83287	1	7.43013	1
CRT_048	IIIA	≥70y	Female	Ever	NSQ	90-100%	0.755033	Upper tertile	7.33824	4.2	PS 0	38.4986	0	41.326	0
CRT_049	IIIB	≥70y	Male	Ever	NSQ	1-49%	-0.972317	Lower tertile	3.89916	4.2	PS 0	21.1068	1	49.7096	0
CRT_050	IIIB	≥70y	Female	Ever	NSQ	1-49%			1.5	3.7	PS 1	31.726	1	31.726	1
CRT_051	IIIB	<70y	Female	Ever	NSQ	90-100%	2.52622	Upper tertile	3.2	4.3	PS 0	32.3835	0	39.7479	0
CRT_052	IIIB	<70y	Female	Ever	SQ	<1%	0.35734	Upper tertile	5.12308	4	PS 0	1.90685	1	14.6959	1
CRT_053	IIIA	≥70y	Female	Ever	NSQ	<1%			1.90361	3.9	PS 0	40.7342	0	40.7342	0
CRT_054	IIIB	<70y	Female	Ever	NSQ	1-49%	-0.357545	Middle tertile	6.475	4.2	PS 0	6.87123	1	46.4548	0
CRT_055	IIIB	≥70y	Male	Ever	NSQ	50-89%			8.72727	3.8	PS 1	42.7068	0	45.7644	0
CRT_056	IIIC	<70y	Female	Ever	NSQ	50-89%			4.28571	4	PS 0	46.0931	1	46.0931	0
CRT_057	IIIB	<70y	Female	Ever	NSQ	50-89%			4.51685	4	PS 0	34.2575	0	34.2575	0
CRT_058	IIIB	≥70y	Female	Ever	NSQ	1-49%	0.847487	Upper tertile	5.08696	3.4	PS 1	6.47671	1	12.263	1
CRT_059	IIIA	<70y	Male	Ever	NSQ	50-89%	-1.35911	Lower tertile	4.92857	4.3	PS 1	1.9726	1	30.9041	1
CRT_060	IIIA	<70y	Male	Ever	NSQ	50-89%	1.82089	Upper tertile	2.64029	4.4	PS 2	39.8466	0	39.8466	0
CRT_061	IIIB	≥70y	Female	Ever	SQ	<1%	-1.58675	Lower tertile	5.5	4	PS 1	19.7589	1	43.1014	0
CRT_062	IIIB	<70y	Female	Ever	NSQ	50-89%	-0.22503	Middle tertile	8.66667	4.2	PS 0	2.92603	1	30.2137	1
CRT_063	IIIC	<70y	Male	Ever	SQ	<1%			5.13208	4.1	PS 1	2.33425	1	5.32603	1
CRT_064	IIIB	<70y	Female	Ever	NSQ	1-49%	2.96119	Upper tertile	8.59459	4.2	PS 0	6.54246	1	13.7753	1
CRT_065	IIIA	<70y	Female	Ever	NSQ		0.24968	Middle tertile	9.88095	3.2	PS 0	40.4055	0	41.063	0
CRT_066	IIIB	≥70y	Female	Ever	NSQ	1-49%			6.80625	4.2	PS 1	11.5068	0	11.5068	0
CRT_067	IIIB	<70y	Male	Ever	SQ	<1%			7.66667	4.2	PS 0	40.7342	0	42.5096	0
CRT_068	IIIB	≥70y	Male	Ever	NSQ	50-89%	-1.58675	Lower tertile	4.97561	4.2	PS 0	13.0192	1	38.5972	1
CRT_069	IIIB	≥70y	Female	Ever	SQ	90-100%			4.89552	3.3	PS 1	40.274	0	40.274	0
CRT_070	IIIC	<70y	Female	Ever	SQ	90-100%	-0.970792	Lower tertile	3.46094	3.5	PS 1	5.29315	1	7.16712	1
CRT_071	IIIB	≥70y	Female	Ever	NSQ	90-100%	0.562241	Upper tertile	7.65714	3.9	PS 1	37.6767	0	38.3671	0
CRT_072	IIIB	<70y	Male	Never	NSQ	50-89%	-0.802815	Lower tertile	20.3077	3.6	PS 0	11.5068	1	39.5835	0
CRT_073	IIIC	<70y	Female	Ever	NSQ	<1%	-1.85012	Lower tertile	7.44	3.8	PS 1	2.76164	1	37.5781	0
CRT_074	IIIB	≥70y	Male	Ever	NSQ	<1%			14.8846	4.3	PS 0	1.8411	0	1.87397	0
CRT_075	IIIA	<70y	Female	Ever	NSQ	1-49%	0.35734	Upper tertile	2.9	4	PS 1	35.0794	0	35.0794	0
CRT_076	IIIA	≥70y	Female	Ever	NSQ				3.23729	4.1	PS 1	13.3479	0	17.852	0
CRT_077	IIIC	<70y	Female	Ever	NSQ	50-89%			4.34437	3.9	PS 1	1.57808	1	1.57808	1
CRT_078	IIIC	≥70y	Male	Ever	NSQ	50-89%	-0.802815	Lower tertile	9.11111	3.5	PS 1	2.59726	1	8.44931	0
CRT_079	IIIB	<70y	Female	Never	SQ	1-49%	-1.1564	Lower tertile	32	4	PS 1	24.1973	1	35.5726	0
CRT_080	IIIA	<70y	Female	Ever	SQ	1-49%	-0.357545	Middle tertile	2.49315	3.7	PS 2	4.17534	1	9.92876	1
CRT_081	IIIA	≥70y	Male	Ever	SQ				5.15068	3.8	PS 1	7.13424	1	20.5808	1
CRT_082	IIIC	≥70y	Male	Ever	NSQ	1-49%	1.27695	Upper tertile	8.94872	3.6	PS 1	35.0137	0	35.0137	0
CRT_083	IIIB	≥70y	Female	Ever	NSQ	1-49%	-0.497205	Lower tertile	4.91304	3.4	PS 1	5.65479	1	31.2657	0
CRT_084	IIIB	<70y	Female	Ever	NSQ	<1%			6.33333	3.9	PS 2	1.77534	1	6.70685	1
CRT_085	IIIB	<70y	Male	Ever	NSQ	50-89%			4.1	4.2	PS 1	30.7068	0	30.7397	0
CRT_086	IIIA	≥70y	Male	Ever	SQ	<1%	-0.497205	Lower tertile	6.95122	4.1	PS 2	5.39178	0	8.48219	0
CRT_087	IIIA	<70y	Female	Ever	NSQ	90-100%			2.6625	4.2	PS 0	32.7452	0	32.7781	0
CRT_088	IIIB	≥70y	Female	Ever	NSQ		1.3572	Upper tertile	5.01818	4.4	PS 2	3.68219	1	6.60822	0
CRT_089	IIIA	≥70y	Female	Ever	NSQ	<1%			3.35514	4.4	PS 1	29.4575	0	29.4904	0
CRT_090	IIIB	<70y	Male	Ever	NSQ		0.937555	Upper tertile	13.125	4.6	PS 0	5.75342	1	27.6164	0
CRT_091	IIIA	≥70y	Female	Ever	SQ	50-89%			8.77778	4.3	PS 1	23.6383	0	23.6383	0
CRT_092	IIIB	<70y	Male	Never	NSQ	1-49%	-1.1564	Lower tertile	12.1136	3.8	PS 1	23.474	1	29.9507	0
CRT_093	IIIC	≥70y	Female	Ever	NSQ	90-100%	1.3572	Upper tertile	7.7907	4	PS 1	26.3671	0	29.0301	0
CRT_094	IIIB	≥70y	Male	Ever	NSQ				7.87273	4.4	PS 0	26.2027	0	29.3589	0
CRT_095	IIIA	<70y	Female	Ever	NSQ	1-49%	-0.357545	Middle tertile	4.72308	4.5	PS 1	3.91233	1	27.1233	0
CRT_096	IIIB	<70y	Female	Ever	SQ	90-100%			3.08511	4.4	PS 1	24.8219	0	28.1753	0
CRT_097	IIIA	≥70y	Female	Ever	NSQ	1-49%	-0.22503	Middle tertile	4.34524	4.4	PS 0	6.14794	0	7.13424	0
CRT_098	IIIB	<70y	Female	Ever	SQ	90-100%	0.24968	Middle tertile	3.80392	4.2	PS 1	5.91781	0	7.7589	0
CRT_099	IIIA	≥70y	Male	Ever	NSQ	50-89%	-0.357545	Middle tertile	8.64789	3.7	PS 0	11.474	0	12.9534	0
CRT_100	IIIA	≥70y	Male	Ever	NSQ				2.93506	4	PS 1	25.2493	0	26.0055	0
CRT_101	IIIA	<70y	Female	Ever	NSQ	1-49%			3.61124	4.2	PS 1	19.0685	0	19.0685	0
CRT_102	IIIA	<70y	Male	Ever	NSQ	50-89%			6.88889	4.2	PS 1	24.1644	0	24.8877	0
CRT_103	IIIB	<70y	Female	Never	NSQ	50-89%	-1.1564	Lower tertile	4.43038	4.8	PS 1	5.09589	1	26.3014	0
CRT_104	IIIB	<70y	Female	Ever	NSQ				3.25333	4.5	PS 1	23.1781	0	24.5589	0
CRT_105	IIIA	<70y	Male	Ever	SQ	<1%	-0.0987795	Middle tertile	8.06667	4	PS 1	3.35342	1	8.08767	1
CRT_106	IIIA	≥70y	Male	Ever	SQ				1.21951	3.8	PS 1	21.3041	0	24.0657	0
CRT_107	IIIC	<70y	Male	Ever	NSQ	50-89%	1.11113	Upper tertile	1.97872	3.6	PS 1	2.30137	1	7.00274	1
CRT_108	IIIA	<70y	Male	Ever	SQ	50-89%			6.375	4.2	PS 1	5.26027	1	21.863	0
CRT_109	IIIA	<70y	Male	Ever	NSQ	90-100%	0.562241	Upper tertile	2.54545	4.3	PS 1	15.1233	0	15.189	0
CRT_110	IIIA	<70y	Female	Ever	NSQ	1-49%	0.755033	Upper tertile	14.1957	4.3	PS 2	1.67671	1	3.87945	1
CRT_111	IIIB	<70y	Male	Ever	NSQ	90-100%	1.43582	Upper tertile	1.71895	4.4	PS 1	1.87397	1	13.052	0
CRT_112	IIIB	<70y	Female	Ever	NSQ	50-89%			2.27059	4.2	PS 1	13.3808	0	13.6767	0
CRT_113	IIIB	≥70y	Female	Ever	NSQ				2.40566	4.6	PS 1	16.6685	0	16.6685	0
CRT_114	IIIB	<70y	Male	Ever	NSQ	90-100%	1.98879	Upper tertile	21.7	2.1	PS 1	26.9918	0	27.2548	0
CRT_115	IIIA	≥70y	Female	Ever	SQ	50-89%	-1.1564	Lower tertile	3.51064	4	PS 1	2.72877	0	4.56986	0
CRT_116	IIIA	≥70y	Male	Ever	NSQ	50-89%	0.0221111	Middle tertile	23.4839	4	PS 1	2.63014	1	2.63014	1
CRT_117	IIIA	<70y	Female	Ever	NSQ	<1%	-1.1564	Lower tertile	4.04092	4	PS 1	8.64657	1	17.1945	1
CRT_118	IIIB	≥70y	Male	Ever	NSQ	1-49%	-0.357545	Middle tertile	8.01852	4.2	PS 1	8.67945	1	16.0767	0
CRT_119	IIIA	<70y	Female	Ever	NSQ	90-100%			2.51852	4.3	PS 1	14.0384	0	15.8466	0
CRT_120	IIIB	≥70y	Female	Ever	NSQ	1-49%	-0.22503	Middle tertile	3.37838	4.3	PS 1	1.18356	1	15.5507	0
CRT_121	IIIA	<70y	Male	Ever	NSQ	<1%	-0.357545	Middle tertile	6.07895	4.3	PS 1	2.59726	1	15.8794	0
CRT_122	IIIB	<70y	Male	Ever	NSQ		0.35734	Upper tertile	10.6164	4.4	PS 1	14.1041	1	15.4849	0
CRT_123	IIIB	≥70y	Male	Never	NSQ	<1%	-0.645107	Lower tertile	1.76712	3.9	PS 1	2.89315	1	14.0384	0
CRT_124	IIIC	<70y	Female	Ever	SQ	<1%	0.138078	Middle tertile	6.16364	3.4	PS 2	1.15068	1	12.3616	0
CRT_125	IIIB	<70y	Male	Never	NSQ	50-89%			2.15909	3.8	PS 0	10.2247	1	14.0712	0
CRT_126	IIIA	<70y	Female	Ever	SQ				1.59048	4	PS 2	10.5534	0	12.6247	0
CRT_127	IIIA	≥70y	Female	Ever	NSQ	50-89%	0.35734	Upper tertile	5.24096	3.9	PS 1	11.5068	0	11.5068	0
CRT_128	IIIA	≥70y	Female	Ever	NSQ	<1%	0.138078	Middle tertile	4.88889	3.7	PS 1	5.49041	0	5.49041	0
CRT_129	IIIB	<70y	Female	Ever	NSQ	<1%	-0.645107	Lower tertile	2.5	3.6	PS 1	2.69589	1	14.5973	1
CRT_130	IIIA	<70y	Male	Ever	NSQ	<1%			1.68571	3.8	PS 1	10.126	0	12.0329	0
CRT_131	IIIA	≥70y	Male	Ever	SQ	50-89%	0.24968	Middle tertile	3.56667	3.8	PS 2	10.5863	0	12.3945	0
CRT_132	IIIA	≥70y	Female	Ever	SQ				3.17692	3.5	PS 0	5.45753	0	8.21917	0
CRT_133	IIIA	<70y	Male	Ever	SQ	50-89%			3.15054	4.1	PS 1	8.54794	1	9.27123	0
CRT_134	IIIC	<70y	Male	Ever	NSQ	1-49%	1.0254	Upper tertile	not available	not available	PS 1	1.80822	1	9.36986	1
CRT_135	IIIC	≥70y	Male	Ever	NSQ	<1%	0.0221111	Middle tertile	3.02667	4.1	PS 0	3.68219	1	9.23835	0
CRT_136	IIIA	≥70y	Female	Ever	NSQ	50-89%	1.43582	Upper tertile	3.09524	4.4	PS 1	5.26027	0	6.67397	0
CRT_137	IIIB	≥70y	Female	Ever	NSQ	1-49%			not available	3.3	PS 1	7.85753	1	20.7123	0
CRT_138	IIIB	<70y	Male	Ever	NSQ	1-49%			5.5	3.3	PS 0	1.9726	1	28.2082	1
CRT_139	IIIA	<70y	Female	Ever	SQ	1-49%			5.71429	3.9	PS 1	4.76712	1	10.4219	1
CRT_140	IIIA	<70y	Male	Ever	SQ	1-49%	1.73563	Upper tertile	4.34	4.3	PS 1	5.58904	0	6.54246	0
CRT_141	IIIB	<70y	Male	Ever	NSQ	<1%	0.0221111	Middle tertile	6.84286	4.5	PS 1	2.69589	0	4.53698	0
CRT_142	IIIA	≥70y	Female	Ever	NSQ	90-100%	0.461415	Upper tertile	34.2857	4.3	PS 1	5.91781	0	6.73972	0
CRT_143	IIIC	<70y	Male	Ever	SQ	<1%	-0.357545	Middle tertile	1.42708	4.4	PS 0	2.99178	1	7.00274	0
CRT_144	IIIB	<70y	Female	Ever	NSQ		-1.1564	Lower tertile	4.56164	4.1	PS 0	2.8274	0	3.97808	0
CRT_145	IIIA	≥70y	Male	Ever	NSQ	90-100%	0.755033	Upper tertile	not available	not available	PS 1	11.8027	1	19.7918	0
CRT_146	IIIA	<70y	Male	Ever	SQ	1-49%			9.4	4.1	PS 0	1.87397	0	1.87397	0
CRT_147	IIIC	<70y	Male	Ever	SQ	<1%	0.35734	Upper tertile	3.68421	3.9	PS 1	1.38082	0	1.38082	0
CRT_148	IIIB	≥70y	Male	Ever	SQ	<1%	-0.645107	Lower tertile	4.95	3.3	PS 2	2.61157	1	3.43802	1
CRT_149	IIIB	≥70y	Male	Ever	NSQ	90-100%	0.0134142	Middle tertile	4.54545	3.9	PS 0	56.6466	0	56.6466	0
CRT_150	IIIB	<70y	Female	Ever	NSQ				4.16667	2.9	PS 1	2.9589	1	22.7178	1
CRT_151	IIIC	<70y	Male	Ever	SQ	50-89%	-1.62407	Lower tertile	7.83333	4	PS 0	16.4383	1	24.9863	1
CRT_152	IIIB	<70y	Male	Ever	SQ	1-49%	0.716786	Upper tertile	6.4	4.3	PS 1	8.51507	1	32.1534	0
CRT_153	IIIB	<70y	Male	Ever	SQ	<1%			4.22222	4.2	PS 1	13.4137	1	32.3507	0
CRT_154	IIIB	≥70y	Female	Ever	NSQ	1-49%	1.86052	Upper tertile	5.33333	3.3	PS 1	4.27397	1	21.6657	1
CRT_155	IIIB	≥70y	Male	Ever	SQ	50-89%			6.66667	4.1	PS 0	27.7151	0	27.7151	0
CRT_156	IIIA	<70y	Male	Ever	NSQ	<1%	1.64186	Upper tertile	7.5	3.6	PS 0	31.726	0	31.726	0
CRT_157	IIIA	<70y	Male	Ever	NSQ				11.4286	3.9	PS 1	31.4959	0	31.4959	0
CRT_158	IIIB	<70y	Male	Ever	SQ	1-49%	-0.258176	Middle tertile	8.8	4	PS 0	8.90959	1	30.4109	0
CRT_159	IIIA	≥70y	Male	Ever	NSQ				3.25	3.8	PS 0	27.452	0	27.452	0
CRT_160	IIIB	≥70y	Female	Ever	NSQ	1-49%			5	3.7	PS 1	13.7425	0	28.1753	0
CRT_161	IIIA	≥70y	Male	Ever	SQ	50-89%	-0.00059178	Middle tertile	2.88235	3.7	PS 1	12.8877	1	47.2767	1
CRT_162	IIIA	≥70y	Male	Ever	SQ	1-49%			26	3.5	PS 1	0.953424	1	3.35342	1
CRT_163	IIIB	<70y	Female	Ever	NSQ	<1%	1.57412	Upper tertile	9.5	4	PS 1	29.5233	0	29.5233	0
CRT_164	IIIB	<70y	Female	Ever	SQ	50-89%			3.88889	4.4	PS 1	27.9123	0	27.9123	0
CRT_165	IIIC	<70y	Female	Ever	NSQ				8.4	4	PS 0	6.64109	1	29.9178	0
CRT_166	IIIB	<70y	Male	Ever	SQ	50-89%			5.6	3.5	PS 1	21.7315	0	21.7315	0
CRT_167	IIIB	<70y	Male	Ever	NSQ	<1%	3.32111	Upper tertile	6.4	4	PS 0	29.589	0	29.589	0
CRT_168	IIIB	≥70y	Male	Ever	SQ				2.71429	3.7	PS 1	23.9671	0	25.4137	0
CRT_169	IIIB	<70y	Female	Ever	NSQ	50-89%	-0.988214	Lower tertile	1.5	4	PS 1	23.5068	0	26.926	0
CRT_170	IIIA	≥70y	Male	Ever	NSQ				2.83333	4.1	PS 1	18.3452	1	27.2877	0
CRT_171	IIIC	≥70y	Female	Ever	NSQ	<1%			8.16667	4.3	PS 1	26.137	1	26.5644	0
CRT_172	IIIB	<70y	Male	Ever	NSQ	90-100%	-0.258176	Middle tertile	7	4.1	PS 0	1.18356	1	14.5644	1
CRT_173	IIIA	<70y	Female	Ever	SQ	<1%			3.38462	3.7	PS 1	23.5068	0	23.5068	0
CRT_174	IIIB	<70y	Female	Never	NSQ	90-100%			4.71429	4.3	PS 1	23.8356	0	23.9342	0
CRT_175	IIIB	≥70y	Male	Ever	NSQ	90-100%	1.10986	Upper tertile	10	3.9	PS 0	23.7041	0	23.7041	0
CRT_176	IIIB	<70y	Male	Ever	SQ	90-100%	-1.62407	Lower tertile	3.81818	4.4	PS 0	9.89589	1	21.074	1
CRT_177	IIIB	<70y	Male	Ever	SQ	90-100%	-0.258176	Middle tertile	4.5	3.9	PS 1	21.5671	0	21.5671	0
CRT_178	IIIB	≥70y	Female	Ever	NSQ				6.83333	4	PS 0	25.5781	0	25.5781	0
CRT_179	IIIB	≥70y	Male	Ever	NSQ	<1%	0.885793	Upper tertile	7.14286	4.2	PS 0	8.64657	1	13.5452	1
CRT_180	IIIB	≥70y	Male	Ever	SQ	<1%			6	4.2	PS 1	6.96986	1	7.89041	1
CRT_181	IIIB	≥70y	Female	Ever	NSQ	50-89%	0.446718	Upper tertile	5.4	3.9	PS 0	23.3425	0	23.474	0
CRT_182	IIIA	≥70y	Male	Ever	NSQ	<1%	0.248565	Middle tertile	5	4	PS 1	6.67397	1	20.7123	1
CRT_183	IIIA	≥70y	Female	Ever	NSQ	<1%	-0.395149	Lower tertile	10.4	3.8	PS 0	12	1	30.8383	1
CRT_184	IIIB	≥70y	Male	Ever	SQ	<1%	1.38217	Upper tertile	6.28571	3.5	PS 1	6.2137	1	6.47671	1
CRT_185	IIIA	≥70y	Female	Ever	NSQ	<1%			3.28571	4.3	PS 0	22.3562	0	24.8219	0
CRT_186	IIIC	<70y	Female	Ever	SQ	<1%	0.248565	Middle tertile	6.25	3.9	PS 1	12.5918	1	12.5918	1
CRT_187	IIIA	≥70y	Male	Ever	SQ	1-49%			3.83333	3.1	PS 1	4.27397	1	4.27397	1
CRT_188	IIIA	≥70y	Female	Ever	NSQ		0.0134142	Middle tertile	16.3333	4.2	PS 1	15.452	1	24.4274	0
CRT_189	IIIB	≥70y	Female	Ever	NSQ	<1%	0.965798	Upper tertile	4.25	4	PS 0	21.8959	0	23.9671	0
CRT_190	IIIA	<70y	Female	Ever	NSQ	50-89%	0.446718	Upper tertile	8	4.2	PS 1	4.30685	1	7.26575	1
CRT_191	IIIB	≥70y	Female	Ever	NSQ				3.76923	4	PS 1	11.2767	0	13.8082	0
CRT_192	IIIC	<70y	Male	Ever	NSQ	<1%			3.8	3.7	PS 0	5.55616	1	22.5534	0
CRT_193	IIIB	<70y	Female	Ever	NSQ	1-49%	0.637299	Upper tertile	15.2	4	PS 0	3.48493	1	19.6603	1
CRT_194	IIIC	≥70y	Female	Ever	NSQ	1-49%	1.74689	Upper tertile	7.66667	3.4	PS 0	51.6164	0	53.1945	0
CRT_195	IIIB	≥70y	Male	Ever	SQ	1-49%	0.0134142	Middle tertile	1.71429	4.1	PS 1	9.27123	1	20.1534	0
CRT_196	IIIA	≥70y	Male	Ever	NSQ		-0.395149	Lower tertile	9.8	3.8	PS 0	18.0822	0	18.0822	0
CRT_197	IIIB	<70y	Male	Never	NSQ	1-49%	-0.759774	Lower tertile	2	4.2	PS 0	11.0466	1	19.7918	0
CRT_198	IIIB	<70y	Female	Ever	NSQ	90-100%	-1.23776	Lower tertile	3	4.1	PS 1	5.52329	1	20.2192	0
CRT_199	IIIA	≥70y	Male	Ever	NSQ	50-89%	1.95189	Upper tertile	4.5	3.8	PS 1	16.5699	0	16.7014	0
CRT_200	IIIC	<70y	Male	Ever	NSQ	1-49%			6.25	3.8	PS 1	12.6904	1	12.6904	1
CRT_201	IIIC	<70y	Male	Ever	NSQ	1-49%	1.38217	Upper tertile	2.53846	4.1	PS 1	18.9041	0	19.1014	0
CRT_202	IIIB	≥70y	Male	Ever	NSQ	<1%			10.8	4	PS 0	12.9534	1	12.9534	1
CRT_203	IIIB	≥70y	Male	Ever	SQ	<1%	-1.23776	Lower tertile	6.25	4.1	PS 0	18.1808	0	18.1808	0
CRT_204	IIIC	<70y	Female	Ever	NSQ	<1%			6.83333	4.3	PS 1	15.5507	0	15.5507	0
CRT_205	IIIB	<70y	Male	Ever	SQ				8.83333	3.9	PS 1	2.86027	1	10.4219	1
CRT_206	IIIC	<70y	Male	Ever	SQ				3.63636	3.4	PS 1	17.4575	0	17.4575	0
CRT_207	IIIC	<70y	Male	Ever	NSQ	<1%			5.75	4	PS 0	3.9452	1	3.9452	1
CRT_208	IIIB	<70y	Male	Ever	NSQ	<1%	0.14775	Middle tertile	8.75	6.6	PS 0	15.7151	0	15.8794	0
CRT_209	IIIB	≥70y	Male	Ever	NSQ	<1%	-0.162664	Middle tertile	14	3.9	PS 1	15.1233	0	15.2219	0
CRT_210	IIIB	<70y	Female	Ever	NSQ	50-89%	1.90961	Upper tertile	2.70588	3.7	PS 0	15.2877	0	15.2877	0
CRT_211	IIIC	<70y	Male	Ever	NSQ	90-100%	1.721	Upper tertile	36	3.8	PS 0	14.0712	0	14.926	0
CRT_212	IIIB	<70y	Male	Ever	NSQ	90-100%	-1.62407	Lower tertile	9.71429	4.2	PS 0	12.6575	0	12.6575	0
CRT_213	IIIA	<70y	Female	Ever	SQ	1-49%			2.66667	4.3	PS 1	14.4329	0	14.5315	0
CRT_214	IIIB	≥70y	Male	Ever	NSQ	<1%	-1.23776	Lower tertile	2.4	3.6	PS 0	11.6712	0	11.737	0
CRT_215	IIIB	≥70y	Female	Ever	NSQ				7.4	3.8	PS 1	2.53151	0	2.53151	0
CRT_216	IIIB	<70y	Female	Ever	SQ	<1%			5	4.1	PS 0	52.1753	0	52.1753	0
CRT_217	IIIB	<70y	Female	Ever	NSQ	50-89%	0.14775	Middle tertile	8.33333	3.5	PS 0	13.6438	1	14.3671	0
CRT_218	IIIB	<70y	Female	Ever	NSQ	90-100%	0.544189	Upper tertile	25.5	3.9	PS 0	14.0712	0	14.0712	0
CRT_219	IIIB	<70y	Female	Ever	NSQ	1-49%			10.8571	3.6	PS 0	10.8493	1	14.0055	0
CRT_220	IIIB	≥70y	Female	Ever	SQ	90-100%	0.637299	Upper tertile	not available	3.9	PS 0	11.0794	0	11.5068	0
CRT_221	IIIB	<70y	Female	Ever	SQ	1-49%	-0.00059178	Middle tertile	43	3.2	PS 1	1.08493	1	1.08493	1
CRT_222	IIIC	≥70y	Male	Ever	SQ	<1%	1.33001	Upper tertile	4.375	3.5	PS 0	12.8219	0	12.8219	0
CRT_223	IIIB	≥70y	Male	Ever	NSQ	90-100%	1.06	Upper tertile	4.14286	4	PS 0	11.5068	0	11.5068	0
CRT_224	IIIA	≥70y	Male	Ever	SQ				4	3.8	PS 1	4.04383	1	11.4411	0
CRT_225	IIIB	≥70y	Male	Ever	NSQ	50-89%	-0.00059178	Middle tertile	0.631579	3.7	PS 1	11.5397	0	11.5397	0
CRT_226	IIIB	<70y	Male	Ever	SQ	<1%	-2.92547	Lower tertile	14.5	4.4	PS 0	12.0986	1	12.0986	1
CRT_227	IIIB	≥70y	Male	Ever	SQ	<1%	0.876729	Upper tertile	5.6	3.5	PS 1	50.663	0	50.7945	0
CRT_228	IIIB	≥70y	Female	Ever	SQ	<1%	-0.162664	Middle tertile	6.125	4.2	PS 0	9.00822	0	9.00822	0
CRT_229	IIIB	≥70y	Female	Ever	SQ	50-89%	-1.23776	Lower tertile	0.631579	3.9	PS 0	11.0466	0	11.0466	0
CRT_230	IIIA	≥70y	Male	Ever	NSQ	<1%			9.25	3.6	PS 1	0.920548	0	0.920548	0
CRT_231	IIIB	≥70y	Male	Ever	NSQ	<1%			5.75	3.7	PS 1	9.79726	0	9.79726	0
CRT_232	IIIB	≥70y	Male	Ever	SQ	1-49%	-0.162664	Middle tertile	not available	4.1	PS 0	11.0466	0	11.0466	0
CRT_233	IIIC	<70y	Male	Never	NSQ	50-89%	0.965798	Upper tertile	18.5	4.3	PS 0	11.737	0	11.737	0
CRT_234	IIIB	≥70y	Male	Ever	SQ	<1%	-0.291313	Middle tertile	7.5	4	PS 1	8.90959	1	10.2575	0
CRT_235	IIIC	<70y	Male	Ever	SQ	1-49%			23	3	PS 1	8.71233	0	9.69863	0
CRT_236	IIIB	≥70y	Male	Ever	NSQ	50-89%	-0.807037	Lower tertile	5.875	4	PS 1	10.3562	0	10.3562	0
CRT_237	IIIB	<70y	Female	Ever	NSQ	<1%	0.14775	Middle tertile	15	4.2	PS 0	3.74794	1	9.99452	0
CRT_238	IIIB	<70y	Male	Ever	NSQ				2.28571	4.1	PS 1	23.0137	1	45.7315	0
CRT_239	IIIB	<70y	Female	Ever	NSQ	<1%	0.260797	Middle tertile	8.42857	4.1	PS 1	10.126	0	10.126	0
CRT_240	IIIB	≥70y	Female	Ever	NSQ	50-89%	1.10986	Upper tertile	7.42857	4.1	PS 0	47.474	0	47.474	0
CRT_241	IIIA	<70y	Female	Ever	SQ	50-89%			2.09091	4	PS 1	53.1616	0	53.1616	0
CRT_242	IIIA	≥70y	Male	Ever	SQ	1-49%			3.41667	4.2	PS 1	46.4548	0	46.4548	0
CRT_243	IIIC	≥70y	Female	Ever	NSQ	<1%	0.637299	Upper tertile	6	3.9	PS 1	5.19452	1	9.66575	1
CRT_244	IIIC	<70y	Male	Ever	NSQ	<1%	-0.258176	Middle tertile	1.91304	3.9	PS 1	3.9452	1	17.0301	1
CRT_245	IIIA	<70y	Male	Ever	SQ				8.5	4.1	PS 1	44.5479	0	44.5479	0
CRT_246	IIIC	<70y	Female	Ever	NSQ	<1%	-0.258176	Middle tertile	6.27273	3.9	PS 0	23.9342	1	41.4904	0
CRT_247	IIIA	<70y	Female	Ever	NSQ	50-89%	0.134755	Middle tertile	4.66667	4.1	PS 0	2.89315	1	48.9205	0
CRT_248	IIIC	≥70y	Male	Ever	NSQ	<1%	-1.23776	Lower tertile	5	3.6	PS 1	35.2438	1	48.7561	0
CRT_249	IIIC	≥70y	Male	Ever	NSQ				6.2	3.6	PS 1	10.0931	0	18.0822	0
CRT_250	IIIA	≥70y	Female	Ever	SQ	50-89%			10.2	3.8	PS 0	22.389	1	22.389	1
CRT_251	IIIB	<70y	Female	Never	NSQ	<1%	-1.62407	Lower tertile	6.8	4.1	PS 0	4.33972	1	39.7479	0
CRT_252	IIIB	<70y	Male	Ever	NSQ	90-100%			8.8	4	PS 0	40.7671	1	54.7726	0
CRT_253	IIIA	≥70y	Male	Ever	NSQ	<1%	0.716786	Upper tertile	5.25	4.3	PS 1	47.1452	0	47.1452	0
CRT_254	IIIB	<70y	Male	Ever	NSQ	1-49%	2.44341	Upper tertile	3.33333	3.6	PS 0	26.0712	1	47.9014	0
CRT_255	IIIC	<70y	Male	Ever	NSQ	<1%	0.14775	Middle tertile	4.28571	3.5	PS 1	1.61096	1	11.1452	1
CRT_256	IIIA	<70y	Male	Ever	SQ	1-49%	0.544189	Upper tertile	6.5	4.2	PS 0	47.6712	0	47.6712	0
CRT_257	IIIB	<70y	Female	Ever	SQ	<1%			1.73333	3.2	PS 1	0.821918	0	0.821918	0
CRT_258	IIIB	≥70y	Female	Ever	NSQ	1-49%	0.802886	Upper tertile	6	3.9	PS 0	27.5507	1	47.7041	0
CRT_259	IIIC	<70y	Female	Ever	NSQ	<1%	1.64186	Upper tertile	3.85714	4.4	PS 0	43.6931	0	43.6931	0
CRT_260	IIIC	<70y	Male	Ever	SQ	<1%	2.44341	Upper tertile	18.25	3.6	PS 1	30.1808	1	47.6383	0
CRT_261	IIIB	<70y	Male	Ever	SQ	1-49%	0.544189	Upper tertile	8	3.9	PS 1	32.4822	1	46.5534	1
CRT_262	IIIC	<70y	Female	Ever	SQ				1.83333	3.9	PS 0	46.2575	0	46.2575	0
CRT_263	IIIB	<70y	Male	Ever	NSQ	90-100%	-0.759774	Lower tertile	12.2857	3.5	PS 0	4.47123	1	54.5753	0
CRT_264	IIIC	<70y	Female	Ever	NSQ	<1%	0.134755	Middle tertile	2.33333	4.1	PS 0	7.03561	1	12.9863	1
CRT_265	IIIA	≥70y	Male	Ever	NSQ	<1%	0.637299	Upper tertile	4.75	4.5	PS 1	42.9041	0	44.9096	0
CRT_266	IIIB	<70y	Male	Ever	SQ				6.33333	3.9	PS 1	19.3973	1	46.4219	0
CRT_267	IIIB	<70y	Male	Ever	NSQ	50-89%	-0.565715	Lower tertile	3.625	3.9	PS 0	2.30137	1	12.526	1
CRT_268	IIIB	≥70y	Female	Ever	NSQ	1-49%			6.28571	4.4	PS 0	44.4164	0	44.4164	0
CRT_269	IIIA	≥70y	Male	Ever	NSQ	1-49%			5	4	PS 1	40.6356	1	40.6356	1
CRT_270	IIIB	<70y	Female	Ever	NSQ	1-49%			11.8	3.9	PS 1	2.23562	1	7.26575	1
CRT_271	IIIB	<70y	Male	Never	NSQ	1-49%	0.0134142	Middle tertile	3.33333	3.7	PS 0	42.5753	0	43.5945	0
CRT_272	IIIB	<70y	Male	Ever	NSQ	<1%			4.36364	4.3	PS 0	26.1699	1	31.0027	1
CRT_273	IIIB	≥70y	Male	Ever	SQ				11	3.3	PS 1	0.164384	1	0.164384	1
CRT_274	IIIB	<70y	Female	Ever	NSQ	<1%			4.63636	4.2	PS 0	50.6301	0	50.6301	0
CRT_275	IIIA	≥70y	Female	Ever	NSQ	50-89%			3.75	3.6	PS 1	42.3452	0	42.3452	0
CRT_276	IIIB	<70y	Female	Ever	SQ	50-89%	0.0134142	Middle tertile	2.77778	4	PS 0	33.4685	0	36.8219	0
CRT_277	IIIB	<70y	Male	Ever	SQ	1-49%	0.134755	Middle tertile	1.45455	4	PS 1	2.26849	1	13.1507	1
CRT_278	IIIA	<70y	Male	Ever	SQ	50-89%	0.0134142	Middle tertile	11.8	4.2	PS 0	24.6575	1	24.6575	1
CRT_279	IIIA	<70y	Male	Ever	NSQ	50-89%			7.85714	4.3	PS 0	41.4904	0	41.4904	0
CRT_280	IIIA	≥70y	Female	Ever	SQ	1-49%	0.344309	Middle tertile	5.33333	3.5	PS 0	41.9178	0	41.9178	0
CRT_281	IIIB	<70y	Male	Ever	NSQ	1-49%	-1.23776	Lower tertile	3	3.7	PS 0	13.4466	1	44.0548	0
CRT_282	IIIB	<70y	Female	Ever	NSQ		0.637299	Upper tertile	5	3.9	PS 1	41.9507	1	43.989	0
CRT_283	IIIB	<70y	Male	Ever	NSQ				15.2	3.4	PS 1	2.89315	1	43.5945	0
CRT_284	IIIB	≥70y	Female	Ever	NSQ	50-89%			5.75	4.3	PS 0	25.9068	1	42.5424	0
CRT_285	IIIA	<70y	Male	Ever	NSQ	90-100%	0.134755	Middle tertile	4	4.1	PS 1	51.0904	0	51.0904	0
CRT_286	IIIB	≥70y	Male	Ever	SQ	<1%			13.4286	4.1	PS 1	1.28219	1	1.28219	1
CRT_287	IIIB	<70y	Female	Ever	NSQ				1.9375	3.6	PS 1	39.5507	0	39.5507	0
CRT_288	IIIA	<70y	Female	Ever	NSQ	1-49%	1.51167	Upper tertile	3.7	3.9	PS 1	39.8466	0	39.8466	0
CRT_289	IIIB	≥70y	Female	Ever	NSQ	1-49%	-0.116908	Middle tertile	8.14286	4.1	PS 0	2.76164	1	6.83835	1
CRT_290	IIIA	≥70y	Male	Ever	NSQ	90-100%	1.2536	Upper tertile	7.75	4	PS 0	37.8411	0	38.5644	0
CRT_291	IIIB	≥70y	Female	Ever	NSQ	90-100%			10.25	4.2	PS 0	3.84657	1	4.40548	1
CRT_292	IIIB	<70y	Female	Ever	NSQ	1-49%	-0.116908	Middle tertile	4.66667	4.3	PS 0	2.99178	1	37.5781	0
CRT_293	IIIA	≥70y	Female	Ever	NSQ				14	4.1	PS 1	34.5863	0	34.5863	0
CRT_294	IIIB	<70y	Female	Ever	NSQ	<1%	-0.258176	Middle tertile	3.3	3.4	PS 0	8.12054	1	15.2877	1
CRT_295	IIIB	<70y	Male	Ever	NSQ	<1%	2.06945	Upper tertile	3.625	4.2	PS 0	33.863	0	33.863	0
CRT_296	IIIB	<70y	Male	Ever	NSQ	1-49%			3.57143	3.7	PS 1	48.263	0	51.6822	0
CRT_297	IIIA	≥70y	Male	Ever	SQ				3.7	3.7	PS 0	14.4986	0	37.4137	0
CRT_298	IIIB	<70y	Female	Ever	NSQ		0.0134142	Middle tertile	6.85714	3.9	PS 1	3.78082	1	18.0164	0
CRT_299	IIIB	≥70y	Male	Ever	NSQ	1-49%			5.85714	3.4	PS 1	5.03014	1	7.89041	1
CRT_300	IIIB	<70y	Male	Ever	NSQ	<1%	-0.565715	Lower tertile	9.5	3.6	PS 0	38.7288	0	38.7288	0
CRT_301	IIIC	≥70y	Male	Ever	NSQ	50-89%	0.134755	Middle tertile	8.33333	4.1	PS 0	16.0767	1	36.4274	0
CRT_302	IIIA	<70y	Female	Ever	NSQ		0.446718	Upper tertile	2.46154	4.2	PS 1	37.0849	0	37.0849	0
CRT_303	IIIB	<70y	Male	Ever	SQ	50-89%			12.2	3.7	PS 1	18.4438	1	18.4438	1
CRT_304	IIIA	≥70y	Female	Ever	NSQ	<1%	-0.116908	Middle tertile	5.77778	3.9	PS 0	35.7698	0	35.7698	0
CRT_305	IIIA	≥70y	Male	Ever	SQ	<1%			4.125	4	PS 0	7.26575	1	15.8137	1
CRT_306	IIIB	≥70y	Male	Ever	NSQ	90-100%			1.55556	3.8	PS 0	37.1835	0	37.1835	0
CRT_307	IIIB	<70y	Male	Ever	NSQ	90-100%	0.0134142	Middle tertile	7.55556	3.9	PS 0	26.7945	1	26.7945	1
CRT_308	IIIA	≥70y	Male	Ever	NSQ				13	4	PS 0	10.7178	1	14.2685	0
CRT_309	IIIB	<70y	Male	Ever	SQ				3.57143	4	PS 1	1.61096	1	28.9972	1
CRT_310	IIIC	<70y	Female	Ever	NSQ	<1%	0.716786	Upper tertile	3.55556	3.8	PS 0	12.6904	1	20.3178	0
CRT_311	IIIA	≥70y	Male	Ever	NSQ	<1%	-0.565715	Lower tertile	6.2	3.5	PS 1	6.90411	1	12.3616	1
CRT_312	IIIA	<70y	Male	Ever	NSQ	1-49%	0.544189	Upper tertile	4.5	4.4	PS 0	5.3589	1	33.9288	0
CRT_313	IIIB	<70y	Male	Ever	NSQ	1-49%	-1.62407	Lower tertile	7.33333	3.6	PS 1	8.51507	1	35.4411	0
CRT_314	IIIA	<70y	Female	Ever	NSQ				2.33333	3.9	PS 0	34.2246	0	34.2246	0
CRT_315	IIIB	≥70y	Male	Ever	SQ	<1%	-1.62407	Lower tertile	9.66667	3.8	PS 0	2.56438	1	11.3425	1
CRT_316	IIIB	≥70y	Male	Ever	NSQ	1-49%	0.248565	Middle tertile	6.4	3.7	PS 1	19.6931	1	20.6794	1
CRT_317	IIIA	≥70y	Female	Ever	NSQ	1-49%			14.5	3.7	PS 0	0.953424	1	3.15616	1
CRT_318	IIIC	≥70y	Male	Ever	NSQ	<1%	0.0134142	Middle tertile	6.85714	3.1	PS 0	11.3425	1	12.9205	1
CRT_319	IIIC	≥70y	Female	Ever	NSQ	50-89%	-0.395149	Lower tertile	16.75	3.6	PS 0	6.90411	1	6.90411	1
CRT_320	IIIC	<70y	Female	Ever	NSQ		0.637299	Upper tertile	4.09091	3.6	PS 0	33.7644	0	33.7644	0
CRT_321	IIIB	≥70y	Male	Ever	SQ	<1%			7	3.7	PS 0	33.6986	1	33.6986	0
CRT_322	IIIA	≥70y	Female	Never	NSQ	1-49%	-1.62407	Lower tertile	6.5	4	PS 1	7.13424	1	31.6274	0
CRT_323	IIIB	≥70y	Female	Ever	NSQ		-2.92547	Lower tertile	2.71429	3.8	PS 1	2.99178	1	6.24657	1
CRT_324	IIIA	≥70y	Male	Ever	NSQ	1-49%	-0.988214	Lower tertile	1.42857	3.9	PS 0	16.3726	0	31.1014	0
CRT_325	IIIB	<70y	Female	Ever	NSQ	1-49%	-0.988214	Lower tertile	3.57143	4.1	PS 1	24.7562	1	25.9068	1
CRT_326	IIIA	≥70y	Female	Ever	NSQ	50-89%	0.793482	Upper tertile	4.875	4	PS 0	32.7452	0	32.7452	0
CRT_327	IIIB	≥70y	Male	Ever	SQ	<1%			3.75	3.5	PS 1	6.01644	1	11.1123	1
CRT_328	IIIA	≥70y	Male	Ever	NSQ	<1%	1.64186	Upper tertile	2.5	3.9	PS 1	16.8	1	31.5288	0

## Sheet: Figure_02
ID	PD_L1_TPS	PFS_months	PFS_censor	OS_months	OS_censor	Local_regional_failure	Distant_failure
CRT_001	1-49%	1.90685	1	7.46301	1	Yes	No
CRT_002	50-89%	24.526	1	39.4192	0	No	Yes
CRT_003	90-100%	3.09041	1	13.3808	0	No	Yes
CRT_004	50-89%	2.76164	1	18.1808	1	No	Yes
CRT_005	1-49%	13.1836	0	13.1836	0	No	No
CRT_006	<1%	7.92328	1	19.8575	1	No	Yes
CRT_007	<1%	2.23562	1	2.53151	1	Yes	Yes
CRT_008	<1%	23.8685	0	25.0849	0	No	No
CRT_009	<1%	0.624657	0	7.66027	0	No	No
CRT_010	<1%	13.2164	0	13.2164	0	No	No
CRT_011	1-49%	1.90685	1	23.0794	0	No	Yes
CRT_012	<1%	0.953424	0	0.953424	0	No	No
CRT_013	1-49%	6.11507	1	28.7671	0	No	Yes
CRT_014	90-100%	17.0301	0	17.0301	0	No	No
CRT_016	<1%	24.0657	0	24.263	0	No	No
CRT_018	1-49%	53.0301	0	53.8849	0	No	No
CRT_019	<1%	21.1726	1	36	0	Yes	No
CRT_020	1-49%	11.737	0	11.7699	0	No	No
CRT_021	<1%	14.2356	1	51.2219	0	No	Yes
CRT_023	<1%	2.76164	0	5.58904	0	No	No
CRT_024	<1%	1.8411	0	1.8411	0	No	No
CRT_026	50-89%	7.46301	1	28.274	1	Yes	No
CRT_028	90-100%	21.074	0	24.0986	0	No	No
CRT_029	90-100%	21.1068	0	21.1068	0	No	No
CRT_031	1-49%	20.252	1	49.6767	0	No	Yes
CRT_032	<1%	37.1507	0	37.1507	0	No	No
CRT_033	1-49%	21.863	1	47.8685	0	Yes	No
CRT_034	<1%	5.3589	1	6.08219	1	No	Yes
CRT_036	90-100%	22.9479	0	26.4	0	No	No
CRT_037	<1%	4.86575	1	12.9205	0	Yes	No
CRT_038	<1%	23.211	1	37.2164	1	Yes	Yes
CRT_039	50-89%	1.38082	0	1.38082	0	No	No
CRT_040	1-49%	8.87671	0	11.2438	0	No	No
CRT_041	50-89%	7.29863	1	23.9671	1	Yes	Yes
CRT_042	90-100%	47.8027	0	53.0959	0	No	No
CRT_043	50-89%	31.2986	1	31.2986	1	No	No
CRT_044	1-49%	5.95068	1	53.3918	0	No	Yes
CRT_045	<1%	21.863	1	48.2301	0	No	Yes
CRT_046	50-89%	7.52876	1	18.674	1	No	Yes
CRT_048	90-100%	38.4986	0	41.326	0	No	No
CRT_049	1-49%	21.1068	1	49.7096	0	Yes	No
CRT_050	1-49%	31.726	1	31.726	1	No	No
CRT_051	90-100%	32.3835	0	39.7479	0	No	No
CRT_052	<1%	1.90685	1	14.6959	1	Yes	Yes
CRT_053	<1%	40.7342	0	40.7342	0	No	No
CRT_054	1-49%	6.87123	1	46.4548	0	Yes	Yes
CRT_055	50-89%	42.7068	0	45.7644	0	No	No
CRT_056	50-89%	46.0931	1	46.0931	0	Yes	No
CRT_057	50-89%	34.2575	0	34.2575	0	No	No
CRT_058	1-49%	6.47671	1	12.263	1	No	Yes
CRT_059	50-89%	1.9726	1	30.9041	1	No	Yes
CRT_060	50-89%	39.8466	0	39.8466	0	No	No
CRT_061	<1%	19.7589	1	43.1014	0	Yes	No
CRT_062	50-89%	2.92603	1	30.2137	1	No	Yes
CRT_063	<1%	2.33425	1	5.32603	1	No	Yes
CRT_064	1-49%	6.54246	1	13.7753	1	No	Yes
CRT_066	1-49%	11.5068	0	11.5068	0	No	No
CRT_067	<1%	40.7342	0	42.5096	0	No	No
CRT_068	50-89%	13.0192	1	38.5972	1	Yes	No
CRT_069	90-100%	40.274	0	40.274	0	No	No
CRT_070	90-100%	5.29315	1	7.16712	1	No	Yes
CRT_071	90-100%	37.6767	0	38.3671	0	No	No
CRT_072	50-89%	11.5068	1	39.5835	0	Yes	No
CRT_073	<1%	2.76164	1	37.5781	0	Yes	Yes
CRT_074	<1%	1.8411	0	1.87397	0	No	No
CRT_075	1-49%	35.0794	0	35.0794	0	No	No
CRT_077	50-89%	1.57808	1	1.57808	1	No	No
CRT_078	50-89%	2.59726	1	8.44931	0	No	Yes
CRT_079	1-49%	24.1973	1	35.5726	0	Yes	No
CRT_080	1-49%	4.17534	1	9.92876	1	No	Yes
CRT_082	1-49%	35.0137	0	35.0137	0	No	No
CRT_083	1-49%	5.65479	1	31.2657	0	No	Yes
CRT_084	<1%	1.77534	1	6.70685	1	Yes	No
CRT_085	50-89%	30.7068	0	30.7397	0	No	No
CRT_086	<1%	5.39178	0	8.48219	0	No	No
CRT_087	90-100%	32.7452	0	32.7781	0	No	No
CRT_089	<1%	29.4575	0	29.4904	0	No	No
CRT_091	50-89%	23.6383	0	23.6383	0	No	No
CRT_092	1-49%	23.474	1	29.9507	0	No	Yes
CRT_093	90-100%	26.3671	0	29.0301	0	No	No
CRT_095	1-49%	3.91233	1	27.1233	0	Yes	No
CRT_096	90-100%	24.8219	0	28.1753	0	No	No
CRT_097	1-49%	6.14794	0	7.13424	0	No	No
CRT_098	90-100%	5.91781	0	7.7589	0	No	No
CRT_099	50-89%	11.474	0	12.9534	0	No	No
CRT_101	1-49%	19.0685	0	19.0685	0	No	No
CRT_102	50-89%	24.1644	0	24.8877	0	No	No
CRT_103	50-89%	5.09589	1	26.3014	0	No	Yes
CRT_105	<1%	3.35342	1	8.08767	1	Yes	Yes
CRT_107	50-89%	2.30137	1	7.00274	1	No	Yes
CRT_108	50-89%	5.26027	1	21.863	0	Yes	No
CRT_109	90-100%	15.1233	0	15.189	0	No	No
CRT_110	1-49%	1.67671	1	3.87945	1	Yes	Yes
CRT_111	90-100%	1.87397	1	13.052	0	No	Yes
CRT_112	50-89%	13.3808	0	13.6767	0	No	No
CRT_114	90-100%	26.9918	0	27.2548	0	No	No
CRT_115	50-89%	2.72877	0	4.56986	0	No	No
CRT_116	50-89%	2.63014	1	2.63014	1	No	No
CRT_117	<1%	8.64657	1	17.1945	1	Yes	No
CRT_118	1-49%	8.67945	1	16.0767	0	No	Yes
CRT_119	90-100%	14.0384	0	15.8466	0	No	No
CRT_120	1-49%	1.18356	1	15.5507	0	No	Yes
CRT_121	<1%	2.59726	1	15.8794	0	No	Yes
CRT_123	<1%	2.89315	1	14.0384	0	No	Yes
CRT_124	<1%	1.15068	1	12.3616	0	Yes	No
CRT_125	50-89%	10.2247	1	14.0712	0	Yes	Yes
CRT_127	50-89%	11.5068	0	11.5068	0	No	No
CRT_128	<1%	5.49041	0	5.49041	0	No	No
CRT_129	<1%	2.69589	1	14.5973	1	Yes	Yes
CRT_130	<1%	10.126	0	12.0329	0	No	No
CRT_131	50-89%	10.5863	0	12.3945	0	No	No
CRT_133	50-89%	8.54794	1	9.27123	0	No	Yes
CRT_134	1-49%	1.80822	1	9.36986	1	No	Yes
CRT_135	<1%	3.68219	1	9.23835	0	Yes	No
CRT_136	50-89%	5.26027	0	6.67397	0	No	No
CRT_137	1-49%	7.85753	1	20.7123	0	No	Yes
CRT_138	1-49%	1.9726	1	28.2082	1	No	Yes
CRT_139	1-49%	4.76712	1	10.4219	1	Yes	No
CRT_140	1-49%	5.58904	0	6.54246	0	No	No
CRT_141	<1%	2.69589	0	4.53698	0	No	No
CRT_142	90-100%	5.91781	0	6.73972	0	No	No
CRT_143	<1%	2.99178	1	7.00274	0	No	Yes
CRT_145	90-100%	11.8027	1	19.7918	0	No	Yes
CRT_146	1-49%	1.87397	0	1.87397	0	No	No
CRT_147	<1%	1.38082	0	1.38082	0	No	No
CRT_148	<1%	2.61157	1	3.43802	1	No	Yes
CRT_149	90-100%	56.6466	0	56.6466	0	No	No
CRT_151	50-89%	16.4383	1	24.9863	1	Yes	No
CRT_152	1-49%	8.51507	1	32.1534	0	No	Yes
CRT_153	<1%	13.4137	1	32.3507	0	No	Yes
CRT_154	1-49%	4.27397	1	21.6657	1	No	Yes
CRT_155	50-89%	27.7151	0	27.7151	0	No	No
CRT_156	<1%	31.726	0	31.726	0	No	No
CRT_158	1-49%	8.90959	1	30.4109	0	Yes	No
CRT_160	1-49%	13.7425	0	28.1753	0	No	No
CRT_161	50-89%	12.8877	1	47.2767	1	Yes	Yes
CRT_162	1-49%	0.953424	1	3.35342	1	No	Yes
CRT_163	<1%	29.5233	0	29.5233	0	No	No
CRT_164	50-89%	27.9123	0	27.9123	0	No	No
CRT_166	50-89%	21.7315	0	21.7315	0	No	No
CRT_167	<1%	29.589	0	29.589	0	No	No
CRT_169	50-89%	23.5068	0	26.926	0	No	No
CRT_171	<1%	26.137	1	26.5644	0	Yes	No
CRT_172	90-100%	1.18356	1	14.5644	1	Yes	Yes
CRT_173	<1%	23.5068	0	23.5068	0	No	No
CRT_174	90-100%	23.8356	0	23.9342	0	No	No
CRT_175	90-100%	23.7041	0	23.7041	0	No	No
CRT_176	90-100%	9.89589	1	21.074	1	Yes	No
CRT_177	90-100%	21.5671	0	21.5671	0	No	No
CRT_179	<1%	8.64657	1	13.5452	1	No	Yes
CRT_180	<1%	6.96986	1	7.89041	1	Yes	Yes
CRT_181	50-89%	23.3425	0	23.474	0	No	No
CRT_182	<1%	6.67397	1	20.7123	1	No	Yes
CRT_183	<1%	12	1	30.8383	1	Yes	Yes
CRT_184	<1%	6.2137	1	6.47671	1	Yes	No
CRT_185	<1%	22.3562	0	24.8219	0	No	No
CRT_186	<1%	12.5918	1	12.5918	1	No	No
CRT_187	1-49%	4.27397	1	4.27397	1	No	No
CRT_189	<1%	21.8959	0	23.9671	0	No	No
CRT_190	50-89%	4.30685	1	7.26575	1	No	Yes
CRT_192	<1%	5.55616	1	22.5534	0	No	Yes
CRT_193	1-49%	3.48493	1	19.6603	1	No	Yes
CRT_194	1-49%	51.6164	0	53.1945	0	No	No
CRT_195	1-49%	9.27123	1	20.1534	0	Yes	Yes
CRT_197	1-49%	11.0466	1	19.7918	0	Yes	No
CRT_198	90-100%	5.52329	1	20.2192	0	No	Yes
CRT_199	50-89%	16.5699	0	16.7014	0	No	No
CRT_200	1-49%	12.6904	1	12.6904	1	No	No
CRT_201	1-49%	18.9041	0	19.1014	0	No	No
CRT_202	<1%	12.9534	1	12.9534	1	Yes	Yes
CRT_203	<1%	18.1808	0	18.1808	0	No	No
CRT_204	<1%	15.5507	0	15.5507	0	No	No
CRT_207	<1%	3.9452	1	3.9452	1	No	No
CRT_208	<1%	15.7151	0	15.8794	0	No	No
CRT_209	<1%	15.1233	0	15.2219	0	No	No
CRT_210	50-89%	15.2877	0	15.2877	0	No	No
CRT_211	90-100%	14.0712	0	14.926	0	No	No
CRT_212	90-100%	12.6575	0	12.6575	0	No	No
CRT_213	1-49%	14.4329	0	14.5315	0	No	No
CRT_214	<1%	11.6712	0	11.737	0	No	No
CRT_216	<1%	52.1753	0	52.1753	0	No	No
CRT_217	50-89%	13.6438	1	14.3671	0	No	Yes
CRT_218	90-100%	14.0712	0	14.0712	0	No	No
CRT_219	1-49%	10.8493	1	14.0055	0	Yes	Yes
CRT_220	90-100%	11.0794	0	11.5068	0	No	No
CRT_221	1-49%	1.08493	1	1.08493	1	No	No
CRT_222	<1%	12.8219	0	12.8219	0	No	No
CRT_223	90-100%	11.5068	0	11.5068	0	No	No
CRT_225	50-89%	11.5397	0	11.5397	0	No	No
CRT_226	<1%	12.0986	1	12.0986	1	No	No
CRT_227	<1%	50.663	0	50.7945	0	No	No
CRT_228	<1%	9.00822	0	9.00822	0	No	No
CRT_229	50-89%	11.0466	0	11.0466	0	No	No
CRT_230	<1%	0.920548	0	0.920548	0	No	No
CRT_231	<1%	9.79726	0	9.79726	0	No	No
CRT_232	1-49%	11.0466	0	11.0466	0	No	No
CRT_233	50-89%	11.737	0	11.737	0	No	No
CRT_234	<1%	8.90959	1	10.2575	0	Yes	Yes
CRT_235	1-49%	8.71233	0	9.69863	0	No	No
CRT_236	50-89%	10.3562	0	10.3562	0	No	No
CRT_237	<1%	3.74794	1	9.99452	0	Yes	Yes
CRT_239	<1%	10.126	0	10.126	0	No	No
CRT_240	50-89%	47.474	0	47.474	0	No	No
CRT_241	50-89%	53.1616	0	53.1616	0	No	No
CRT_242	1-49%	46.4548	0	46.4548	0	No	No
CRT_243	<1%	5.19452	1	9.66575	1	Yes	Yes
CRT_244	<1%	3.9452	1	17.0301	1	Yes	Yes
CRT_246	<1%	23.9342	1	41.4904	0	No	Yes
CRT_247	50-89%	2.89315	1	48.9205	0	No	Yes
CRT_248	<1%	35.2438	1	48.7561	0	No	Yes
CRT_250	50-89%	22.389	1	22.389	1	No	No
CRT_251	<1%	4.33972	1	39.7479	0	No	Yes
CRT_252	90-100%	40.7671	1	54.7726	0	Yes	No
CRT_253	<1%	47.1452	0	47.1452	0	No	No
CRT_254	1-49%	26.0712	1	47.9014	0	No	Yes
CRT_255	<1%	1.61096	1	11.1452	1	No	Yes
CRT_256	1-49%	47.6712	0	47.6712	0	No	No
CRT_257	<1%	0.821918	0	0.821918	0	No	No
CRT_258	1-49%	27.5507	1	47.7041	0	No	Yes
CRT_259	<1%	43.6931	0	43.6931	0	No	No
CRT_260	<1%	30.1808	1	47.6383	0	Yes	Yes
CRT_261	1-49%	32.4822	1	46.5534	1	No	Yes
CRT_263	90-100%	4.47123	1	54.5753	0	Yes	Yes
CRT_264	<1%	7.03561	1	12.9863	1	Yes	Yes
CRT_265	<1%	42.9041	0	44.9096	0	No	No
CRT_267	50-89%	2.30137	1	12.526	1	No	Yes
CRT_268	1-49%	44.4164	0	44.4164	0	No	No
CRT_269	1-49%	40.6356	1	40.6356	1	No	No
CRT_270	1-49%	2.23562	1	7.26575	1	Yes	Yes
CRT_271	1-49%	42.5753	0	43.5945	0	No	No
CRT_272	<1%	26.1699	1	31.0027	1	No	Yes
CRT_274	<1%	50.6301	0	50.6301	0	No	No
CRT_275	50-89%	42.3452	0	42.3452	0	No	No
CRT_276	50-89%	33.4685	0	36.8219	0	No	No
CRT_277	1-49%	2.26849	1	13.1507	1	Yes	No
CRT_278	50-89%	24.6575	1	24.6575	1	Yes	No
CRT_279	50-89%	41.4904	0	41.4904	0	No	No
CRT_280	1-49%	41.9178	0	41.9178	0	No	No
CRT_281	1-49%	13.4466	1	44.0548	0	Yes	No
CRT_284	50-89%	25.9068	1	42.5424	0	No	Yes
CRT_285	90-100%	51.0904	0	51.0904	0	No	No
CRT_286	<1%	1.28219	1	1.28219	1	No	No
CRT_288	1-49%	39.8466	0	39.8466	0	No	No
CRT_289	1-49%	2.76164	1	6.83835	1	Yes	Yes
CRT_290	90-100%	37.8411	0	38.5644	0	No	No
CRT_291	90-100%	3.84657	1	4.40548	1	No	Yes
CRT_292	1-49%	2.99178	1	37.5781	0	No	Yes
CRT_294	<1%	8.12054	1	15.2877	1	No	Yes
CRT_295	<1%	33.863	0	33.863	0	No	No
CRT_296	1-49%	48.263	0	51.6822	0	No	No
CRT_299	1-49%	5.03014	1	7.89041	1	No	Yes
CRT_300	<1%	38.7288	0	38.7288	0	No	No
CRT_301	50-89%	16.0767	1	36.4274	0	Yes	Yes
CRT_303	50-89%	18.4438	1	18.4438	1	No	No
CRT_304	<1%	35.7698	0	35.7698	0	No	No
CRT_305	<1%	7.26575	1	15.8137	1	No	Yes
CRT_306	90-100%	37.1835	0	37.1835	0	No	No
CRT_307	90-100%	26.7945	1	26.7945	1	No	No
CRT_310	<1%	12.6904	1	20.3178	0	No	Yes
CRT_311	<1%	6.90411	1	12.3616	1	No	Yes
CRT_312	1-49%	5.3589	1	33.9288	0	No	Yes
CRT_313	1-49%	8.51507	1	35.4411	0	No	Yes
CRT_315	<1%	2.56438	1	11.3425	1	No	Yes
CRT_316	1-49%	19.6931	1	20.6794	1	No	Yes
CRT_317	1-49%	0.953424	1	3.15616	1	No	Yes
CRT_318	<1%	11.3425	1	12.9205	1	No	Yes
CRT_319	50-89%	6.90411	1	6.90411	1	No	No
CRT_321	<1%	33.6986	1	33.6986	0	No	No
CRT_322	1-49%	7.13424	1	31.6274	0	No	Yes
CRT_324	1-49%	16.3726	0	31.1014	0	No	No
CRT_325	1-49%	24.7562	1	25.9068	1	No	Yes
CRT_326	50-89%	32.7452	0	32.7452	0	No	No
CRT_327	<1%	6.01644	1	11.1123	1	Yes	No
CRT_328	<1%	16.8	1	31.5288	0	No	Yes

## Sheet: Figure_03
ID	DDR status	TP53 status	STK11 status	KEAP1 status	KRAS status	PFS_months	Censor=0; Progression=1	OS_months	Alive=0; Death=1	Local-regional failure	Distant failure
CRT_001	WT	MUT	WT	WT	WT	1.90685	1	7.46301	1	Yes	No
CRT_002	WT	MUT	WT	WT	WT	24.526	1	39.4192	0	No	Yes
CRT_003	WT	WT	MUT	WT	WT	3.09041	1	13.3808	0	No	Yes
CRT_004	WT	MUT	WT	WT	WT	2.76164	1	18.1808	1	No	Yes
CRT_005	WT	WT	MUT	WT	MUT	13.1836	0	13.1836	0	No	No
CRT_006	WT	MUT	WT	MUT	MUT	7.92328	1	19.8575	1	No	Yes
CRT_011	WT	MUT	WT	WT	WT	1.90685	1	23.0794	0	No	Yes
CRT_012	WT	MUT	WT	WT	WT	0.953424	0	0.953424	0	No	No
CRT_013	MUT	MUT	MUT	MUT	MUT	6.11507	1	28.7671	0	No	Yes
CRT_014	WT	MUT				17.0301	0	17.0301	0	No	No
CRT_015	WT	MUT	WT	MUT	WT	9.23835	0	9.23835	0	No	No
CRT_016	WT	MUT	WT	WT	WT	24.0657	0	24.263	0	No	No
CRT_019	WT	MUT				21.1726	1	36	0	Yes	No
CRT_020	WT	WT	WT	WT	WT	11.737	0	11.7699	0	No	No
CRT_021	WT	MUT	WT	WT	MUT	14.2356	1	51.2219	0	No	Yes
CRT_023	MUT	WT	WT	WT	WT	2.76164	0	5.58904	0	No	No
CRT_024	WT	MUT				1.8411	0	1.8411	0	No	No
CRT_026	WT	WT	WT	WT	WT	7.46301	1	28.274	1	Yes	No
CRT_027	WT	WT	WT	WT	WT	37.9726	0	38.6959	0	No	No
CRT_028	MUT	MUT	WT	WT	WT	21.074	0	24.0986	0	No	No
CRT_029	WT	MUT	WT	WT	MUT	21.1068	0	21.1068	0	No	No
CRT_030	WT	WT				27.6822	0	28.537	0	No	No
CRT_031	MUT	MUT	WT	MUT	MUT	20.252	1	49.6767	0	No	Yes
CRT_032	WT	MUT	WT	WT	WT	37.1507	0	37.1507	0	No	No
CRT_033	WT	WT	MUT	WT	MUT	21.863	1	47.8685	0	Yes	No
CRT_034	WT	MUT	WT	WT	MUT	5.3589	1	6.08219	1	No	Yes
CRT_035	WT	MUT				11.9014	0	12.2301	0	No	No
CRT_036	WT	WT	WT	WT	MUT	22.9479	0	26.4	0	No	No
CRT_037	WT	MUT				4.86575	1	12.9205	0	Yes	No
CRT_038	MUT	MUT	WT	WT	WT	23.211	1	37.2164	1	Yes	Yes
CRT_039	WT	MUT	MUT	WT	WT	1.38082	0	1.38082	0	No	No
CRT_040	MUT	MUT	WT	MUT	WT	8.87671	0	11.2438	0	No	No
CRT_042					WT	47.8027	0	53.0959	0	No	No
CRT_044	WT	WT	WT	WT	MUT	5.95068	1	53.3918	0	No	Yes
CRT_045	WT	WT				21.863	1	48.2301	0	No	Yes
CRT_046	WT	MUT	WT	WT	WT	7.52876	1	18.674	1	No	Yes
CRT_047	WT	MUT	WT	WT	MUT	4.83287	1	7.43013	1	Yes	No
CRT_048	MUT	MUT	WT	MUT	MUT	38.4986	0	41.326	0	No	No
CRT_049	WT	MUT	WT	MUT	WT	21.1068	1	49.7096	0	Yes	No
CRT_051	MUT	MUT	WT	WT	WT	32.3835	0	39.7479	0	No	No
CRT_052	WT	WT				1.90685	1	14.6959	1	Yes	Yes
CRT_054	MUT	WT	MUT	WT	MUT	6.87123	1	46.4548	0	Yes	Yes
CRT_055					WT	42.7068	0	45.7644	0	No	No
CRT_056					WT	46.0931	1	46.0931	0	Yes	No
CRT_058	MUT	WT	WT	WT	MUT	6.47671	1	12.263	1	No	Yes
CRT_059	WT	MUT	WT	WT	MUT	1.9726	1	30.9041	1	No	Yes
CRT_060	WT	MUT	WT	WT	WT	39.8466	0	39.8466	0	No	No
CRT_061	WT	MUT				19.7589	1	43.1014	0	Yes	No
CRT_062	MUT	MUT	MUT	WT	WT	2.92603	1	30.2137	1	No	Yes
CRT_064	WT	WT	WT	WT	WT	6.54246	1	13.7753	1	No	Yes
CRT_065	WT	MUT	WT	WT	MUT	40.4055	0	41.063	0	No	No
CRT_066					WT	11.5068	0	11.5068	0	No	No
CRT_068	WT	MUT	MUT	WT	WT	13.0192	1	38.5972	1	Yes	No
CRT_070	WT	MUT				5.29315	1	7.16712	1	No	Yes
CRT_071	MUT	WT	WT	WT	MUT	37.6767	0	38.3671	0	No	No
CRT_072	MUT	WT	WT	WT	WT	11.5068	1	39.5835	0	Yes	No
CRT_073	WT	MUT	WT	WT	WT	2.76164	1	37.5781	0	Yes	Yes
CRT_075	MUT	WT	WT	WT	WT	35.0794	0	35.0794	0	No	No
CRT_078	WT	WT	WT	WT	WT	2.59726	1	8.44931	0	No	Yes
CRT_079	MUT	MUT				24.1973	1	35.5726	0	Yes	No
CRT_080	WT	MUT				4.17534	1	9.92876	1	No	Yes
CRT_082	WT	MUT	WT	WT	WT	35.0137	0	35.0137	0	No	No
CRT_083	WT	MUT	WT	WT	MUT	5.65479	1	31.2657	0	No	Yes
CRT_084					WT	1.77534	1	6.70685	1	Yes	No
CRT_086	MUT	MUT				5.39178	0	8.48219	0	No	No
CRT_088	MUT	WT	WT	WT	WT	3.68219	1	6.60822	0	No	Yes
CRT_089					MUT	29.4575	0	29.4904	0	No	No
CRT_090	WT	MUT	WT	MUT	WT	5.75342	1	27.6164	0	No	Yes
CRT_092	MUT	WT	MUT	WT	MUT	23.474	1	29.9507	0	No	Yes
CRT_093	WT	MUT	WT	WT	MUT	26.3671	0	29.0301	0	No	No
CRT_095	WT	WT	WT	WT	MUT	3.91233	1	27.1233	0	Yes	No
CRT_097	WT	MUT	WT	WT	MUT	6.14794	0	7.13424	0	No	No
CRT_098	WT	MUT				5.91781	0	7.7589	0	No	No
CRT_099	MUT	WT	WT	WT	WT	11.474	0	12.9534	0	No	No
CRT_102					WT	24.1644	0	24.8877	0	No	No
CRT_103	WT	WT	WT	WT	WT	5.09589	1	26.3014	0	No	Yes
CRT_104					MUT	23.1781	0	24.5589	0	No	No
CRT_105	WT	MUT				3.35342	1	8.08767	1	Yes	Yes
CRT_107	WT	MUT	MUT	MUT	WT	2.30137	1	7.00274	1	No	Yes
CRT_109	MUT	MUT	WT	WT	MUT	15.1233	0	15.189	0	No	No
CRT_110	MUT	MUT	WT	WT	MUT	1.67671	1	3.87945	1	Yes	Yes
CRT_111	MUT	MUT	WT	WT	WT	1.87397	1	13.052	0	No	Yes
CRT_112					WT	13.3808	0	13.6767	0	No	No
CRT_113					WT	16.6685	0	16.6685	0	No	No
CRT_114	WT	MUT	WT	MUT	WT	26.9918	0	27.2548	0	No	No
CRT_115	WT	MUT				2.72877	0	4.56986	0	No	No
CRT_116	MUT	MUT	MUT	WT	WT	2.63014	1	2.63014	1	No	No
CRT_117	WT	MUT	MUT	WT	WT	8.64657	1	17.1945	1	Yes	No
CRT_118	MUT	WT	WT	WT	MUT	8.67945	1	16.0767	0	No	Yes
CRT_120	MUT	WT	MUT	WT	MUT	1.18356	1	15.5507	0	No	Yes
CRT_121	WT	WT	MUT	MUT	MUT	2.59726	1	15.8794	0	No	Yes
CRT_122	MUT	WT	MUT	WT	MUT	14.1041	1	15.4849	0	No	Yes
CRT_123	WT	MUT	WT	WT	WT	2.89315	1	14.0384	0	No	Yes
CRT_124	WT	MUT				1.15068	1	12.3616	0	Yes	No
CRT_125					WT	10.2247	1	14.0712	0	Yes	Yes
CRT_127	WT	WT	WT	WT	WT	11.5068	0	11.5068	0	No	No
CRT_128	WT	WT	WT	WT	WT	5.49041	0	5.49041	0	No	No
CRT_129	WT	WT	WT	WT	MUT	2.69589	1	14.5973	1	Yes	Yes
CRT_131	WT	MUT				10.5863	0	12.3945	0	No	No
CRT_134	MUT	MUT	MUT	MUT	WT	1.80822	1	9.36986	1	No	Yes
CRT_135	WT	WT	MUT	WT	MUT	3.68219	1	9.23835	0	Yes	No
CRT_136	MUT	MUT	WT	WT	MUT	5.26027	0	6.67397	0	No	No
CRT_137					MUT	7.85753	1	20.7123	0	No	Yes
CRT_138					MUT	1.9726	1	28.2082	1	No	Yes
CRT_140	WT	WT				5.58904	0	6.54246	0	No	No
CRT_141	WT	MUT	WT	WT	WT	2.69589	0	4.53698	0	No	No
CRT_142	WT	MUT	WT	MUT	MUT	5.91781	0	6.73972	0	No	No
CRT_143	WT	WT				2.99178	1	7.00274	0	No	Yes
CRT_144	WT	WT	WT	WT	MUT	2.8274	0	3.97808	0	No	No
CRT_145	MUT	MUT	WT	MUT	MUT	11.8027	1	19.7918	0	No	Yes
CRT_147	WT	MUT				1.38082	0	1.38082	0	No	No
CRT_148	WT	MUT				2.61157	1	3.43802	1	No	Yes
CRT_149	WT	WT	WT	WT	MUT	56.6466	0	56.6466	0	No	No
CRT_151	WT	MUT				16.4383	1	24.9863	1	Yes	No
CRT_152	WT	MUT				8.51507	1	32.1534	0	No	Yes
CRT_154	WT	MUT	WT	WT	MUT	4.27397	1	21.6657	1	No	Yes
CRT_156	WT	MUT	MUT	WT	WT	31.726	0	31.726	0	No	No
CRT_158	WT	MUT				8.90959	1	30.4109	0	Yes	No
CRT_161	WT	MUT				12.8877	1	47.2767	1	Yes	Yes
CRT_163	MUT	MUT	WT	WT	WT	29.5233	0	29.5233	0	No	No
CRT_167	WT	MUT	WT	WT	WT	29.589	0	29.589	0	No	No
CRT_169	WT	WT	WT	WT	MUT	23.5068	0	26.926	0	No	No
CRT_172	MUT	MUT	WT	WT	WT	1.18356	1	14.5644	1	Yes	Yes
CRT_175	MUT	MUT	WT	MUT	WT	23.7041	0	23.7041	0	No	No
CRT_176	WT	MUT				9.89589	1	21.074	1	Yes	No
CRT_177	WT	MUT				21.5671	0	21.5671	0	No	No
CRT_179	WT	MUT	WT	MUT	WT	8.64657	1	13.5452	1	No	Yes
CRT_181	WT	MUT	WT	WT	WT	23.3425	0	23.474	0	No	No
CRT_182	WT	MUT	WT	WT	WT	6.67397	1	20.7123	1	No	Yes
CRT_183	WT	WT	WT	WT	MUT	12	1	30.8383	1	Yes	Yes
CRT_184	WT	MUT				6.2137	1	6.47671	1	Yes	No
CRT_186	MUT	MUT				12.5918	1	12.5918	1	No	No
CRT_188	WT	MUT	WT	WT	WT	15.452	1	24.4274	0	Yes	No
CRT_189	WT	MUT	WT	WT	MUT	21.8959	0	23.9671	0	No	No
CRT_190	WT	MUT	WT	WT	MUT	4.30685	1	7.26575	1	No	Yes
CRT_193	WT	MUT	MUT	MUT	WT	3.48493	1	19.6603	1	No	Yes
CRT_194	WT	MUT	WT	WT	MUT	51.6164	0	53.1945	0	No	No
CRT_195	WT	MUT				9.27123	1	20.1534	0	Yes	Yes
CRT_196	MUT	MUT	WT	WT	WT	18.0822	0	18.0822	0	No	No
CRT_197	WT	WT	WT	WT	WT	11.0466	1	19.7918	0	Yes	No
CRT_198	WT	WT	WT	WT	WT	5.52329	1	20.2192	0	No	Yes
CRT_199	WT	MUT	WT	WT	WT	16.5699	0	16.7014	0	No	No
CRT_201	WT	MUT	WT	WT	WT	18.9041	0	19.1014	0	No	No
CRT_202					MUT	12.9534	1	12.9534	1	Yes	Yes
CRT_203	WT	WT				18.1808	0	18.1808	0	No	No
CRT_207					MUT	3.9452	1	3.9452	1	No	No
CRT_208	WT	WT	MUT	MUT	MUT	15.7151	0	15.8794	0	No	No
CRT_209	WT	MUT	WT	WT	WT	15.1233	0	15.2219	0	No	No
CRT_210	MUT	MUT	WT	WT	WT	15.2877	0	15.2877	0	No	No
CRT_211	WT	MUT	WT	MUT	WT	14.0712	0	14.926	0	No	No
CRT_212	WT	MUT	WT	WT	WT	12.6575	0	12.6575	0	No	No
CRT_214	WT	WT	WT	WT	WT	11.6712	0	11.737	0	No	No
CRT_217	WT	MUT	WT	WT	MUT	13.6438	1	14.3671	0	No	Yes
CRT_218	MUT	WT	WT	WT	MUT	14.0712	0	14.0712	0	No	No
CRT_220	MUT	WT				11.0794	0	11.5068	0	No	No
CRT_221	WT	MUT				1.08493	1	1.08493	1	No	No
CRT_222	WT	MUT				12.8219	0	12.8219	0	No	No
CRT_223	MUT	MUT	WT	WT	WT	11.5068	0	11.5068	0	No	No
CRT_225	WT	MUT	WT	WT	WT	11.5397	0	11.5397	0	No	No
CRT_226	WT	WT				12.0986	1	12.0986	1	No	No
CRT_227	WT	MUT				50.663	0	50.7945	0	No	No
CRT_228	WT	MUT				9.00822	0	9.00822	0	No	No
CRT_229	WT	MUT				11.0466	0	11.0466	0	No	No
CRT_231					MUT	9.79726	0	9.79726	0	No	No
CRT_232	WT	MUT				11.0466	0	11.0466	0	No	No
CRT_233	WT	WT	WT	WT	MUT	11.737	0	11.737	0	No	No
CRT_234	WT	MUT				8.90959	1	10.2575	0	Yes	Yes
CRT_236	WT	MUT	WT	MUT	WT	10.3562	0	10.3562	0	No	No
CRT_237	MUT	WT	MUT	MUT	MUT	3.74794	1	9.99452	0	Yes	Yes
CRT_239	WT	MUT	MUT	WT	MUT	10.126	0	10.126	0	No	No
CRT_240	MUT	WT	WT	WT	MUT	47.474	0	47.474	0	No	No
CRT_243	WT	WT	MUT	MUT	MUT	5.19452	1	9.66575	1	Yes	Yes
CRT_244	MUT	MUT	WT	WT	MUT	3.9452	1	17.0301	1	Yes	Yes
CRT_246	MUT	WT	WT	WT	MUT	23.9342	1	41.4904	0	No	Yes
CRT_247	WT	MUT	WT	WT	MUT	2.89315	1	48.9205	0	No	Yes
CRT_248	WT	MUT	WT	WT	WT	35.2438	1	48.7561	0	No	Yes
CRT_251	WT	WT	WT	WT	WT	4.33972	1	39.7479	0	No	Yes
CRT_253	MUT	MUT	WT	WT	WT	47.1452	0	47.1452	0	No	No
CRT_254	WT	MUT	MUT	WT	WT	26.0712	1	47.9014	0	No	Yes
CRT_255	WT	WT	MUT	MUT	MUT	1.61096	1	11.1452	1	No	Yes
CRT_256	WT	MUT				47.6712	0	47.6712	0	No	No
CRT_258	WT	WT	WT	WT	MUT	27.5507	1	47.7041	0	No	Yes
CRT_259	MUT	MUT	WT	WT	MUT	43.6931	0	43.6931	0	No	No
CRT_260	WT	MUT				30.1808	1	47.6383	0	Yes	Yes
CRT_261	MUT	MUT				32.4822	1	46.5534	1	No	Yes
CRT_263	WT	WT	WT	WT	WT	4.47123	1	54.5753	0	Yes	Yes
CRT_264	WT	WT	WT	WT	WT	7.03561	1	12.9863	1	Yes	Yes
CRT_265	WT	MUT	WT	WT	MUT	42.9041	0	44.9096	0	No	No
CRT_267	WT	WT	WT	WT	MUT	2.30137	1	12.526	1	No	Yes
CRT_271	WT	MUT	WT	WT	WT	42.5753	0	43.5945	0	No	No
CRT_276	WT	MUT				33.4685	0	36.8219	0	No	No
CRT_277	WT	MUT				2.26849	1	13.1507	1	Yes	No
CRT_278	WT	MUT				24.6575	1	24.6575	1	Yes	No
CRT_280	WT	MUT				41.9178	0	41.9178	0	No	No
CRT_281	WT	WT	WT	WT	WT	13.4466	1	44.0548	0	Yes	No
CRT_282	WT	MUT	MUT	WT	WT	41.9507	1	43.989	0	No	Yes
CRT_285	MUT	MUT	WT	WT	WT	51.0904	0	51.0904	0	No	No
CRT_288	WT	MUT	WT	MUT	MUT	39.8466	0	39.8466	0	No	No
CRT_289	MUT	WT	WT	MUT	MUT	2.76164	1	6.83835	1	Yes	Yes
CRT_290	WT	MUT	WT	WT	MUT	37.8411	0	38.5644	0	No	No
CRT_292	WT	MUT	WT	WT	MUT	2.99178	1	37.5781	0	No	Yes
CRT_294	WT	MUT	WT	WT	MUT	8.12054	1	15.2877	1	No	Yes
CRT_295	WT	MUT	WT	MUT	WT	33.863	0	33.863	0	No	No
CRT_298	MUT	WT	WT	WT	MUT	3.78082	1	18.0164	0	No	Yes
CRT_300	WT	MUT	WT	WT	MUT	38.7288	0	38.7288	0	No	No
CRT_301	WT	MUT	WT	WT	MUT	16.0767	1	36.4274	0	Yes	Yes
CRT_302	WT	MUT	MUT	WT	WT	37.0849	0	37.0849	0	No	No
CRT_304	WT	WT	MUT	MUT	WT	35.7698	0	35.7698	0	No	No
CRT_307	WT	MUT	WT	WT	WT	26.7945	1	26.7945	1	No	No
CRT_310	WT	WT	WT	WT	MUT	12.6904	1	20.3178	0	No	Yes
CRT_311	WT	WT	MUT	MUT	WT	6.90411	1	12.3616	1	No	Yes
CRT_312	MUT	WT	MUT	WT	MUT	5.3589	1	33.9288	0	No	Yes
CRT_313	WT	WT	WT	WT	WT	8.51507	1	35.4411	0	No	Yes
CRT_315	WT	WT				2.56438	1	11.3425	1	No	Yes
CRT_316	MUT	MUT	WT	MUT	WT	19.6931	1	20.6794	1	No	Yes
CRT_318	MUT	WT	MUT	MUT	WT	11.3425	1	12.9205	1	No	Yes
CRT_319	WT	MUT	WT	WT	MUT	6.90411	1	6.90411	1	No	No
CRT_320	MUT	MUT	MUT	WT	WT	33.7644	0	33.7644	0	No	No
CRT_322	WT	WT	WT	WT	WT	7.13424	1	31.6274	0	No	Yes
CRT_323	WT	WT	WT	WT	WT	2.99178	1	6.24657	1	No	Yes
CRT_324	WT	MUT	WT	WT	WT	16.3726	0	31.1014	0	No	No
CRT_325	WT	MUT	WT	WT	WT	24.7562	1	25.9068	1	No	Yes
CRT_326	WT	MUT	WT	WT	WT	32.7452	0	32.7452	0	No	No
CRT_328	MUT	MUT	WT	WT	WT	16.8	1	31.5288	0	No	Yes

## Sheet: Figure_04
ID	TMB_Z-score	TMB tertiles	PFS_months	Censor=0; Progression=1	OS_months	Alive=0; Death=1
CRT_001	0.660011	Upper tertile	1.90685	1	7.46301	1
CRT_002	-1.35911	Lower tertile	24.526	1	39.4192	0
CRT_003	-1.35911	Lower tertile	3.09041	1	13.3808	0
CRT_004	-0.645107	Lower tertile	2.76164	1	18.1808	1
CRT_005	0.24968	Middle tertile	13.1836	0	13.1836	0
CRT_006	-0.0987795	Middle tertile	7.92328	1	19.8575	1
CRT_011	-0.972317	Lower tertile	1.90685	1	23.0794	0
CRT_012	1.0254	Upper tertile	0.953424	0	0.953424	0
CRT_013	-0.802815	Lower tertile	6.11507	1	28.7671	0
CRT_014	-0.22503	Middle tertile	17.0301	0	17.0301	0
CRT_015	3.16607	Upper tertile	9.23835	0	9.23835	0
CRT_016	3.09607	Upper tertile	24.0657	0	24.263	0
CRT_019	0.660011	Upper tertile	21.1726	1	36	0
CRT_020	-0.497205	Lower tertile	11.737	0	11.7699	0
CRT_021	-1.58675	Lower tertile	14.2356	1	51.2219	0
CRT_023	-0.972317	Lower tertile	2.76164	0	5.58904	0
CRT_024	-0.972317	Lower tertile	1.8411	0	1.8411	0
CRT_026	1.66273	Upper tertile	7.46301	1	28.274	1
CRT_027	-1.0869	Lower tertile	37.9726	0	38.6959	0
CRT_028	0.562241	Upper tertile	21.074	0	24.0986	0
CRT_029	0.0221111	Middle tertile	21.1068	0	21.1068	0
CRT_030	-0.131727	Middle tertile	27.6822	0	28.537	0
CRT_031	0.138078	Middle tertile	20.252	1	49.6767	0
CRT_032	-0.22503	Middle tertile	37.1507	0	37.1507	0
CRT_033	-0.497205	Lower tertile	21.863	1	47.8685	0
CRT_034	-0.645107	Lower tertile	5.3589	1	6.08219	1
CRT_035	0.24968	Middle tertile	11.9014	0	12.2301	0
CRT_036	-0.645107	Lower tertile	22.9479	0	26.4	0
CRT_037	0.0221111	Middle tertile	4.86575	1	12.9205	0
CRT_038	0.562241	Upper tertile	23.211	1	37.2164	1
CRT_039	2.34118	Upper tertile	1.38082	0	1.38082	0
CRT_040	-0.497205	Lower tertile	8.87671	0	11.2438	0
CRT_044	-0.430032	Lower tertile	5.95068	1	53.3918	0
CRT_045	0.461415	Upper tertile	21.863	1	48.2301	0
CRT_046	-2.17066	Lower tertile	7.52876	1	18.674	1
CRT_047	1.3572	Upper tertile	4.83287	1	7.43013	1
CRT_048	0.755033	Upper tertile	38.4986	0	41.326	0
CRT_049	-0.972317	Lower tertile	21.1068	1	49.7096	0
CRT_051	2.52622	Upper tertile	32.3835	0	39.7479	0
CRT_052	0.35734	Upper tertile	1.90685	1	14.6959	1
CRT_054	-0.357545	Middle tertile	6.87123	1	46.4548	0
CRT_058	0.847487	Upper tertile	6.47671	1	12.263	1
CRT_059	-1.35911	Lower tertile	1.9726	1	30.9041	1
CRT_060	1.82089	Upper tertile	39.8466	0	39.8466	0
CRT_061	-1.58675	Lower tertile	19.7589	1	43.1014	0
CRT_062	-0.22503	Middle tertile	2.92603	1	30.2137	1
CRT_064	2.96119	Upper tertile	6.54246	1	13.7753	1
CRT_065	0.24968	Middle tertile	40.4055	0	41.063	0
CRT_068	-1.58675	Lower tertile	13.0192	1	38.5972	1
CRT_070	-0.970792	Lower tertile	5.29315	1	7.16712	1
CRT_071	0.562241	Upper tertile	37.6767	0	38.3671	0
CRT_072	-0.802815	Lower tertile	11.5068	1	39.5835	0
CRT_073	-1.85012	Lower tertile	2.76164	1	37.5781	0
CRT_075	0.35734	Upper tertile	35.0794	0	35.0794	0
CRT_078	-0.802815	Lower tertile	2.59726	1	8.44931	0
CRT_079	-1.1564	Lower tertile	24.1973	1	35.5726	0
CRT_080	-0.357545	Middle tertile	4.17534	1	9.92876	1
CRT_082	1.27695	Upper tertile	35.0137	0	35.0137	0
CRT_083	-0.497205	Lower tertile	5.65479	1	31.2657	0
CRT_086	-0.497205	Lower tertile	5.39178	0	8.48219	0
CRT_088	1.3572	Upper tertile	3.68219	1	6.60822	0
CRT_090	0.937555	Upper tertile	5.75342	1	27.6164	0
CRT_092	-1.1564	Lower tertile	23.474	1	29.9507	0
CRT_093	1.3572	Upper tertile	26.3671	0	29.0301	0
CRT_095	-0.357545	Middle tertile	3.91233	1	27.1233	0
CRT_097	-0.22503	Middle tertile	6.14794	0	7.13424	0
CRT_098	0.24968	Middle tertile	5.91781	0	7.7589	0
CRT_099	-0.357545	Middle tertile	11.474	0	12.9534	0
CRT_103	-1.1564	Lower tertile	5.09589	1	26.3014	0
CRT_105	-0.0987795	Middle tertile	3.35342	1	8.08767	1
CRT_107	1.11113	Upper tertile	2.30137	1	7.00274	1
CRT_109	0.562241	Upper tertile	15.1233	0	15.189	0
CRT_110	0.755033	Upper tertile	1.67671	1	3.87945	1
CRT_111	1.43582	Upper tertile	1.87397	1	13.052	0
CRT_114	1.98879	Upper tertile	26.9918	0	27.2548	0
CRT_115	-1.1564	Lower tertile	2.72877	0	4.56986	0
CRT_116	0.0221111	Middle tertile	2.63014	1	2.63014	1
CRT_117	-1.1564	Lower tertile	8.64657	1	17.1945	1
CRT_118	-0.357545	Middle tertile	8.67945	1	16.0767	0
CRT_120	-0.22503	Middle tertile	1.18356	1	15.5507	0
CRT_121	-0.357545	Middle tertile	2.59726	1	15.8794	0
CRT_122	0.35734	Upper tertile	14.1041	1	15.4849	0
CRT_123	-0.645107	Lower tertile	2.89315	1	14.0384	0
CRT_124	0.138078	Middle tertile	1.15068	1	12.3616	0
CRT_127	0.35734	Upper tertile	11.5068	0	11.5068	0
CRT_128	0.138078	Middle tertile	5.49041	0	5.49041	0
CRT_129	-0.645107	Lower tertile	2.69589	1	14.5973	1
CRT_131	0.24968	Middle tertile	10.5863	0	12.3945	0
CRT_134	1.0254	Upper tertile	1.80822	1	9.36986	1
CRT_135	0.0221111	Middle tertile	3.68219	1	9.23835	0
CRT_136	1.43582	Upper tertile	5.26027	0	6.67397	0
CRT_140	1.73563	Upper tertile	5.58904	0	6.54246	0
CRT_141	0.0221111	Middle tertile	2.69589	0	4.53698	0
CRT_142	0.461415	Upper tertile	5.91781	0	6.73972	0
CRT_143	-0.357545	Middle tertile	2.99178	1	7.00274	0
CRT_144	-1.1564	Lower tertile	2.8274	0	3.97808	0
CRT_145	0.755033	Upper tertile	11.8027	1	19.7918	0
CRT_147	0.35734	Upper tertile	1.38082	0	1.38082	0
CRT_148	-0.645107	Lower tertile	2.61157	1	3.43802	1
CRT_149	0.0134142	Middle tertile	56.6466	0	56.6466	0
CRT_151	-1.62407	Lower tertile	16.4383	1	24.9863	1
CRT_152	0.716786	Upper tertile	8.51507	1	32.1534	0
CRT_154	1.86052	Upper tertile	4.27397	1	21.6657	1
CRT_156	1.64186	Upper tertile	31.726	0	31.726	0
CRT_158	-0.258176	Middle tertile	8.90959	1	30.4109	0
CRT_161	-0.00059178	Middle tertile	12.8877	1	47.2767	1
CRT_163	1.57412	Upper tertile	29.5233	0	29.5233	0
CRT_167	3.32111	Upper tertile	29.589	0	29.589	0
CRT_169	-0.988214	Lower tertile	23.5068	0	26.926	0
CRT_172	-0.258176	Middle tertile	1.18356	1	14.5644	1
CRT_175	1.10986	Upper tertile	23.7041	0	23.7041	0
CRT_176	-1.62407	Lower tertile	9.89589	1	21.074	1
CRT_177	-0.258176	Middle tertile	21.5671	0	21.5671	0
CRT_179	0.885793	Upper tertile	8.64657	1	13.5452	1
CRT_181	0.446718	Upper tertile	23.3425	0	23.474	0
CRT_182	0.248565	Middle tertile	6.67397	1	20.7123	1
CRT_183	-0.395149	Lower tertile	12	1	30.8383	1
CRT_184	1.38217	Upper tertile	6.2137	1	6.47671	1
CRT_186	0.248565	Middle tertile	12.5918	1	12.5918	1
CRT_188	0.0134142	Middle tertile	15.452	1	24.4274	0
CRT_189	0.965798	Upper tertile	21.8959	0	23.9671	0
CRT_190	0.446718	Upper tertile	4.30685	1	7.26575	1
CRT_193	0.637299	Upper tertile	3.48493	1	19.6603	1
CRT_194	1.74689	Upper tertile	51.6164	0	53.1945	0
CRT_195	0.0134142	Middle tertile	9.27123	1	20.1534	0
CRT_196	-0.395149	Lower tertile	18.0822	0	18.0822	0
CRT_197	-0.759774	Lower tertile	11.0466	1	19.7918	0
CRT_198	-1.23776	Lower tertile	5.52329	1	20.2192	0
CRT_199	1.95189	Upper tertile	16.5699	0	16.7014	0
CRT_201	1.38217	Upper tertile	18.9041	0	19.1014	0
CRT_203	-1.23776	Lower tertile	18.1808	0	18.1808	0
CRT_208	0.14775	Middle tertile	15.7151	0	15.8794	0
CRT_209	-0.162664	Middle tertile	15.1233	0	15.2219	0
CRT_210	1.90961	Upper tertile	15.2877	0	15.2877	0
CRT_211	1.721	Upper tertile	14.0712	0	14.926	0
CRT_212	-1.62407	Lower tertile	12.6575	0	12.6575	0
CRT_214	-1.23776	Lower tertile	11.6712	0	11.737	0
CRT_217	0.14775	Middle tertile	13.6438	1	14.3671	0
CRT_218	0.544189	Upper tertile	14.0712	0	14.0712	0
CRT_220	0.637299	Upper tertile	11.0794	0	11.5068	0
CRT_221	-0.00059178	Middle tertile	1.08493	1	1.08493	1
CRT_222	1.33001	Upper tertile	12.8219	0	12.8219	0
CRT_223	1.06	Upper tertile	11.5068	0	11.5068	0
CRT_225	-0.00059178	Middle tertile	11.5397	0	11.5397	0
CRT_226	-2.92547	Lower tertile	12.0986	1	12.0986	1
CRT_227	0.876729	Upper tertile	50.663	0	50.7945	0
CRT_228	-0.162664	Middle tertile	9.00822	0	9.00822	0
CRT_229	-1.23776	Lower tertile	11.0466	0	11.0466	0
CRT_232	-0.162664	Middle tertile	11.0466	0	11.0466	0
CRT_233	0.965798	Upper tertile	11.737	0	11.737	0
CRT_234	-0.291313	Middle tertile	8.90959	1	10.2575	0
CRT_236	-0.807037	Lower tertile	10.3562	0	10.3562	0
CRT_237	0.14775	Middle tertile	3.74794	1	9.99452	0
CRT_239	0.260797	Middle tertile	10.126	0	10.126	0
CRT_240	1.10986	Upper tertile	47.474	0	47.474	0
CRT_243	0.637299	Upper tertile	5.19452	1	9.66575	1
CRT_244	-0.258176	Middle tertile	3.9452	1	17.0301	1
CRT_246	-0.258176	Middle tertile	23.9342	1	41.4904	0
CRT_247	0.134755	Middle tertile	2.89315	1	48.9205	0
CRT_248	-1.23776	Lower tertile	35.2438	1	48.7561	0
CRT_251	-1.62407	Lower tertile	4.33972	1	39.7479	0
CRT_253	0.716786	Upper tertile	47.1452	0	47.1452	0
CRT_254	2.44341	Upper tertile	26.0712	1	47.9014	0
CRT_255	0.14775	Middle tertile	1.61096	1	11.1452	1
CRT_256	0.544189	Upper tertile	47.6712	0	47.6712	0
CRT_258	0.802886	Upper tertile	27.5507	1	47.7041	0
CRT_259	1.64186	Upper tertile	43.6931	0	43.6931	0
CRT_260	2.44341	Upper tertile	30.1808	1	47.6383	0
CRT_261	0.544189	Upper tertile	32.4822	1	46.5534	1
CRT_263	-0.759774	Lower tertile	4.47123	1	54.5753	0
CRT_264	0.134755	Middle tertile	7.03561	1	12.9863	1
CRT_265	0.637299	Upper tertile	42.9041	0	44.9096	0
CRT_267	-0.565715	Lower tertile	2.30137	1	12.526	1
CRT_271	0.0134142	Middle tertile	42.5753	0	43.5945	0
CRT_276	0.0134142	Middle tertile	33.4685	0	36.8219	0
CRT_277	0.134755	Middle tertile	2.26849	1	13.1507	1
CRT_278	0.0134142	Middle tertile	24.6575	1	24.6575	1
CRT_280	0.344309	Middle tertile	41.9178	0	41.9178	0
CRT_281	-1.23776	Lower tertile	13.4466	1	44.0548	0
CRT_282	0.637299	Upper tertile	41.9507	1	43.989	0
CRT_285	0.134755	Middle tertile	51.0904	0	51.0904	0
CRT_288	1.51167	Upper tertile	39.8466	0	39.8466	0
CRT_289	-0.116908	Middle tertile	2.76164	1	6.83835	1
CRT_290	1.2536	Upper tertile	37.8411	0	38.5644	0
CRT_292	-0.116908	Middle tertile	2.99178	1	37.5781	0
CRT_294	-0.258176	Middle tertile	8.12054	1	15.2877	1
CRT_295	2.06945	Upper tertile	33.863	0	33.863	0
CRT_298	0.0134142	Middle tertile	3.78082	1	18.0164	0
CRT_300	-0.565715	Lower tertile	38.7288	0	38.7288	0
CRT_301	0.134755	Middle tertile	16.0767	1	36.4274	0
CRT_302	0.446718	Upper tertile	37.0849	0	37.0849	0
CRT_304	-0.116908	Middle tertile	35.7698	0	35.7698	0
CRT_307	0.0134142	Middle tertile	26.7945	1	26.7945	1
CRT_310	0.716786	Upper tertile	12.6904	1	20.3178	0
CRT_311	-0.565715	Lower tertile	6.90411	1	12.3616	1
CRT_312	0.544189	Upper tertile	5.3589	1	33.9288	0
CRT_313	-1.62407	Lower tertile	8.51507	1	35.4411	0
CRT_315	-1.62407	Lower tertile	2.56438	1	11.3425	1
CRT_316	0.248565	Middle tertile	19.6931	1	20.6794	1
CRT_318	0.0134142	Middle tertile	11.3425	1	12.9205	1
CRT_319	-0.395149	Lower tertile	6.90411	1	6.90411	1
CRT_320	0.637299	Upper tertile	33.7644	0	33.7644	0
CRT_322	-1.62407	Lower tertile	7.13424	1	31.6274	0
CRT_323	-2.92547	Lower tertile	2.99178	1	6.24657	1
CRT_324	-0.988214	Lower tertile	16.3726	0	31.1014	0
CRT_325	-0.988214	Lower tertile	24.7562	1	25.9068	1
CRT_326	0.793482	Upper tertile	32.7452	0	32.7452	0
CRT_328	1.64186	Upper tertile	16.8	1	31.5288	0

## Sheet: Figure_05
ID	Stage_AJCC	PD_L1_TPS	TMB_tertiles	NLR (neutrophil-to-lymphocyte ratio)	NLR_level	Albumin level	ECOG_PS	PFS_months	PFS_censor	OS_months	OS_censor
CRT_001	IIIA	1-49%	Upper tertile	13.3333	>5	4.6	PS 1	1.90685	1	7.46301	1
CRT_002	IIIA	50-89%	Lower tertile	13.7241	>5	3.9	PS 1	24.526	1	39.4192	0
CRT_003	IIIA	90-100%	Lower tertile	2.58996	≤5	3.9	PS 1	3.09041	1	13.3808	0
CRT_004	IIIC	50-89%	Lower tertile	5.13462	>5	3.9	PS 1	2.76164	1	18.1808	1
CRT_005	IIIA	1-49%	Middle tertile	2.37895	≤5	4.3	PS 1	13.1836	0	13.1836	0
CRT_006	IIIC	<1%	Middle tertile	20.5909	>5	4.3	PS 1	7.92328	1	19.8575	1
CRT_007	IIIB	<1%		10.2083	>5	3.6	PS 2	2.23562	1	2.53151	1
CRT_008	IIIA	<1%		2.96875	≤5	4	PS 2	23.8685	0	25.0849	0
CRT_009	IIIA	<1%		8.18919	>5	3.7	PS 2	0.624657	0	7.66027	0
CRT_010	IIIA	<1%		6.11321	>5	3.9	PS 2	13.2164	0	13.2164	0
CRT_011	IIIB	1-49%	Lower tertile	7.31667	>5	4.5	PS 1	1.90685	1	23.0794	0
CRT_012	IIIA	<1%	Upper tertile	6.38298	>5	4.5	PS 1	0.953424	0	0.953424	0
CRT_013	IIIC	1-49%	Lower tertile	10.6486	>5	4.1	PS 1	6.11507	1	28.7671	0
CRT_014	IIIA	90-100%	Middle tertile	12.8	>5	3.8	PS 1	17.0301	0	17.0301	0
CRT_015	IIIA		Upper tertile	9.83721	>5	4.1	PS 1	9.23835	0	9.23835	0
CRT_016	IIIB	<1%	Upper tertile	2.62245	≤5	4.1	PS 2	24.0657	0	24.263	0
CRT_017	IIIA			6.1087	>5	4.4	PS 1	9.66575	0	10.5863	0
CRT_018	IIIA	1-49%		7.91525	>5	4	PS 1	53.0301	0	53.8849	0
CRT_019	IIIA	<1%	Upper tertile	7.24468	>5	3.7	PS 1	21.1726	1	36	0
CRT_020	IIIB	1-49%	Lower tertile	4.736	≤5	4.2	PS 0	11.737	0	11.7699	0
CRT_021	IIIA	<1%	Lower tertile	4.10714	≤5	4.4	PS 1	14.2356	1	51.2219	0
CRT_022	IIIA			3.625	≤5	4	PS 1	5.65479	1	10.126	0
CRT_023	IIIA	<1%	Lower tertile	2.38532	≤5	4.5	PS 1	2.76164	0	5.58904	0
CRT_024	IIIB	<1%	Lower tertile	8.02239	>5	3.9	PS 1	1.8411	0	1.8411	0
CRT_025	IIIB			3.42667	≤5	4.2	PS 0	47.5726	0	48.9863	0
CRT_026	IIIA	50-89%	Upper tertile	2.5	≤5	3.9	PS 2	7.46301	1	28.274	1
CRT_027	IIIA		Lower tertile	3.76087	≤5	4.3	PS 1	37.9726	0	38.6959	0
CRT_028	IIIB	90-100%	Upper tertile	4.6	≤5	4.4	PS 0	21.074	0	24.0986	0
CRT_029	IIIA	90-100%	Middle tertile	9.54	>5	4.3	PS 0	21.1068	0	21.1068	0
CRT_030	IIIA		Middle tertile	11.82	>5	3.6	PS 1	27.6822	0	28.537	0
CRT_031	IIIA	1-49%	Middle tertile	4.36	≤5	3.1	PS 1	20.252	1	49.6767	0
CRT_032	IIIA	<1%	Middle tertile	3.65625	≤5	3.9	PS 1	37.1507	0	37.1507	0
CRT_033	IIIA	1-49%	Lower tertile	7.9375	>5	3.9	PS 1	21.863	1	47.8685	0
CRT_034	IIIB	<1%	Lower tertile	5.72368	>5	4.1	PS 1	5.3589	1	6.08219	1
CRT_035	IIIA		Middle tertile	4.66667	≤5	3.1	PS 0	11.9014	0	12.2301	0
CRT_036	IIIA	90-100%	Lower tertile	4.7973	≤5	4.1	PS 2	22.9479	0	26.4	0
CRT_037	IIIA	<1%	Middle tertile	4.08602	≤5	4.3	PS 1	4.86575	1	12.9205	0
CRT_038	IIIA	<1%	Upper tertile	3.42424	≤5	3.8	PS 1	23.211	1	37.2164	1
CRT_039	IIIA	50-89%	Upper tertile	4.21918	≤5	4.3	PS 0	1.38082	0	1.38082	0
CRT_040	IIIA	1-49%	Lower tertile	3.625	≤5	3.6	PS 0	8.87671	0	11.2438	0
CRT_041	IIIC	50-89%		2.89062	≤5	4.3	PS 1	7.29863	1	23.9671	1
CRT_042	IIIC	90-100%		2.68675	≤5	3.9	PS 1	47.8027	0	53.0959	0
CRT_043	IIIA	50-89%		4.42718	≤5	3.9	PS 1	31.2986	1	31.2986	1
CRT_044	IIIB	1-49%	Lower tertile	5.03	>5	4.2	PS 1	5.95068	1	53.3918	0
CRT_045	IIIB	<1%	Upper tertile	10.1525	>5	3.9	PS 1	21.863	1	48.2301	0
CRT_046	IIIB	50-89%	Lower tertile	3.64	≤5	4.2	PS 1	7.52876	1	18.674	1
CRT_047	IIIA		Upper tertile	4.83333	≤5	3.6	PS 0	4.83287	1	7.43013	1
CRT_048	IIIA	90-100%	Upper tertile	7.33824	>5	4.2	PS 0	38.4986	0	41.326	0
CRT_049	IIIB	1-49%	Lower tertile	3.89916	≤5	4.2	PS 0	21.1068	1	49.7096	0
CRT_050	IIIB	1-49%		1.5	≤5	3.7	PS 1	31.726	1	31.726	1
CRT_051	IIIB	90-100%	Upper tertile	3.2	≤5	4.3	PS 0	32.3835	0	39.7479	0
CRT_052	IIIB	<1%	Upper tertile	5.12308	>5	4	PS 0	1.90685	1	14.6959	1
CRT_053	IIIA	<1%		1.90361	≤5	3.9	PS 0	40.7342	0	40.7342	0
CRT_054	IIIB	1-49%	Middle tertile	6.475	>5	4.2	PS 0	6.87123	1	46.4548	0
CRT_055	IIIB	50-89%		8.72727	>5	3.8	PS 1	42.7068	0	45.7644	0
CRT_056	IIIC	50-89%		4.28571	≤5	4	PS 0	46.0931	1	46.0931	0
CRT_057	IIIB	50-89%		4.51685	≤5	4	PS 0	34.2575	0	34.2575	0
CRT_058	IIIB	1-49%	Upper tertile	5.08696	>5	3.4	PS 1	6.47671	1	12.263	1
CRT_059	IIIA	50-89%	Lower tertile	4.92857	≤5	4.3	PS 1	1.9726	1	30.9041	1
CRT_060	IIIA	50-89%	Upper tertile	2.64029	≤5	4.4	PS 2	39.8466	0	39.8466	0
CRT_061	IIIB	<1%	Lower tertile	5.5	>5	4	PS 1	19.7589	1	43.1014	0
CRT_062	IIIB	50-89%	Middle tertile	8.66667	>5	4.2	PS 0	2.92603	1	30.2137	1
CRT_063	IIIC	<1%		5.13208	>5	4.1	PS 1	2.33425	1	5.32603	1
CRT_064	IIIB	1-49%	Upper tertile	8.59459	>5	4.2	PS 0	6.54246	1	13.7753	1
CRT_065	IIIA		Middle tertile	9.88095	>5	3.2	PS 0	40.4055	0	41.063	0
CRT_066	IIIB	1-49%		6.80625	>5	4.2	PS 1	11.5068	0	11.5068	0
CRT_067	IIIB	<1%		7.66667	>5	4.2	PS 0	40.7342	0	42.5096	0
CRT_068	IIIB	50-89%	Lower tertile	4.97561	≤5	4.2	PS 0	13.0192	1	38.5972	1
CRT_069	IIIB	90-100%		4.89552	≤5	3.3	PS 1	40.274	0	40.274	0
CRT_070	IIIC	90-100%	Lower tertile	3.46094	≤5	3.5	PS 1	5.29315	1	7.16712	1
CRT_071	IIIB	90-100%	Upper tertile	7.65714	>5	3.9	PS 1	37.6767	0	38.3671	0
CRT_072	IIIB	50-89%	Lower tertile	20.3077	>5	3.6	PS 0	11.5068	1	39.5835	0
CRT_073	IIIC	<1%	Lower tertile	7.44	>5	3.8	PS 1	2.76164	1	37.5781	0
CRT_074	IIIB	<1%		14.8846	>5	4.3	PS 0	1.8411	0	1.87397	0
CRT_075	IIIA	1-49%	Upper tertile	2.9	≤5	4	PS 1	35.0794	0	35.0794	0
CRT_076	IIIA			3.23729	≤5	4.1	PS 1	13.3479	0	17.852	0
CRT_077	IIIC	50-89%		4.34437	≤5	3.9	PS 1	1.57808	1	1.57808	1
CRT_078	IIIC	50-89%	Lower tertile	9.11111	>5	3.5	PS 1	2.59726	1	8.44931	0
CRT_079	IIIB	1-49%	Lower tertile	32	>5	4	PS 1	24.1973	1	35.5726	0
CRT_080	IIIA	1-49%	Middle tertile	2.49315	≤5	3.7	PS 2	4.17534	1	9.92876	1
CRT_081	IIIA			5.15068	>5	3.8	PS 1	7.13424	1	20.5808	1
CRT_082	IIIC	1-49%	Upper tertile	8.94872	>5	3.6	PS 1	35.0137	0	35.0137	0
CRT_083	IIIB	1-49%	Lower tertile	4.91304	≤5	3.4	PS 1	5.65479	1	31.2657	0
CRT_084	IIIB	<1%		6.33333	>5	3.9	PS 2	1.77534	1	6.70685	1
CRT_085	IIIB	50-89%		4.1	≤5	4.2	PS 1	30.7068	0	30.7397	0
CRT_086	IIIA	<1%	Lower tertile	6.95122	>5	4.1	PS 2	5.39178	0	8.48219	0
CRT_087	IIIA	90-100%		2.6625	≤5	4.2	PS 0	32.7452	0	32.7781	0
CRT_088	IIIB		Upper tertile	5.01818	>5	4.4	PS 2	3.68219	1	6.60822	0
CRT_089	IIIA	<1%		3.35514	≤5	4.4	PS 1	29.4575	0	29.4904	0
CRT_090	IIIB		Upper tertile	13.125	>5	4.6	PS 0	5.75342	1	27.6164	0
CRT_091	IIIA	50-89%		8.77778	>5	4.3	PS 1	23.6383	0	23.6383	0
CRT_092	IIIB	1-49%	Lower tertile	12.1136	>5	3.8	PS 1	23.474	1	29.9507	0
CRT_093	IIIC	90-100%	Upper tertile	7.7907	>5	4	PS 1	26.3671	0	29.0301	0
CRT_094	IIIB			7.87273	>5	4.4	PS 0	26.2027	0	29.3589	0
CRT_095	IIIA	1-49%	Middle tertile	4.72308	≤5	4.5	PS 1	3.91233	1	27.1233	0
CRT_096	IIIB	90-100%		3.08511	≤5	4.4	PS 1	24.8219	0	28.1753	0
CRT_097	IIIA	1-49%	Middle tertile	4.34524	≤5	4.4	PS 0	6.14794	0	7.13424	0
CRT_098	IIIB	90-100%	Middle tertile	3.80392	≤5	4.2	PS 1	5.91781	0	7.7589	0
CRT_099	IIIA	50-89%	Middle tertile	8.64789	>5	3.7	PS 0	11.474	0	12.9534	0
CRT_100	IIIA			2.93506	≤5	4	PS 1	25.2493	0	26.0055	0
CRT_101	IIIA	1-49%		3.61124	≤5	4.2	PS 1	19.0685	0	19.0685	0
CRT_102	IIIA	50-89%		6.88889	>5	4.2	PS 1	24.1644	0	24.8877	0
CRT_103	IIIB	50-89%	Lower tertile	4.43038	≤5	4.8	PS 1	5.09589	1	26.3014	0
CRT_104	IIIB			3.25333	≤5	4.5	PS 1	23.1781	0	24.5589	0
CRT_105	IIIA	<1%	Middle tertile	8.06667	>5	4	PS 1	3.35342	1	8.08767	1
CRT_106	IIIA			1.21951	≤5	3.8	PS 1	21.3041	0	24.0657	0
CRT_107	IIIC	50-89%	Upper tertile	1.97872	≤5	3.6	PS 1	2.30137	1	7.00274	1
CRT_108	IIIA	50-89%		6.375	>5	4.2	PS 1	5.26027	1	21.863	0
CRT_109	IIIA	90-100%	Upper tertile	2.54545	≤5	4.3	PS 1	15.1233	0	15.189	0
CRT_110	IIIA	1-49%	Upper tertile	14.1957	>5	4.3	PS 2	1.67671	1	3.87945	1
CRT_111	IIIB	90-100%	Upper tertile	1.71895	≤5	4.4	PS 1	1.87397	1	13.052	0
CRT_112	IIIB	50-89%		2.27059	≤5	4.2	PS 1	13.3808	0	13.6767	0
CRT_113	IIIB			2.40566	≤5	4.6	PS 1	16.6685	0	16.6685	0
CRT_114	IIIB	90-100%	Upper tertile	21.7	>5	2.1	PS 1	26.9918	0	27.2548	0
CRT_115	IIIA	50-89%	Lower tertile	3.51064	≤5	4	PS 1	2.72877	0	4.56986	0
CRT_116	IIIA	50-89%	Middle tertile	23.4839	>5	4	PS 1	2.63014	1	2.63014	1
CRT_117	IIIA	<1%	Lower tertile	4.04092	≤5	4	PS 1	8.64657	1	17.1945	1
CRT_118	IIIB	1-49%	Middle tertile	8.01852	>5	4.2	PS 1	8.67945	1	16.0767	0
CRT_119	IIIA	90-100%		2.51852	≤5	4.3	PS 1	14.0384	0	15.8466	0
CRT_120	IIIB	1-49%	Middle tertile	3.37838	≤5	4.3	PS 1	1.18356	1	15.5507	0
CRT_121	IIIA	<1%	Middle tertile	6.07895	>5	4.3	PS 1	2.59726	1	15.8794	0
CRT_122	IIIB		Upper tertile	10.6164	>5	4.4	PS 1	14.1041	1	15.4849	0
CRT_123	IIIB	<1%	Lower tertile	1.76712	≤5	3.9	PS 1	2.89315	1	14.0384	0
CRT_124	IIIC	<1%	Middle tertile	6.16364	>5	3.4	PS 2	1.15068	1	12.3616	0
CRT_125	IIIB	50-89%		2.15909	≤5	3.8	PS 0	10.2247	1	14.0712	0
CRT_126	IIIA			1.59048	≤5	4	PS 2	10.5534	0	12.6247	0
CRT_127	IIIA	50-89%	Upper tertile	5.24096	>5	3.9	PS 1	11.5068	0	11.5068	0
CRT_128	IIIA	<1%	Middle tertile	4.88889	≤5	3.7	PS 1	5.49041	0	5.49041	0
CRT_129	IIIB	<1%	Lower tertile	2.5	≤5	3.6	PS 1	2.69589	1	14.5973	1
CRT_130	IIIA	<1%		1.68571	≤5	3.8	PS 1	10.126	0	12.0329	0
CRT_131	IIIA	50-89%	Middle tertile	3.56667	≤5	3.8	PS 2	10.5863	0	12.3945	0
CRT_132	IIIA			3.17692	≤5	3.5	PS 0	5.45753	0	8.21917	0
CRT_133	IIIA	50-89%		3.15054	≤5	4.1	PS 1	8.54794	1	9.27123	0
CRT_134	IIIC	1-49%	Upper tertile	not available		not available	PS 1	1.80822	1	9.36986	1
CRT_135	IIIC	<1%	Middle tertile	3.02667	≤5	4.1	PS 0	3.68219	1	9.23835	0
CRT_136	IIIA	50-89%	Upper tertile	3.09524	≤5	4.4	PS 1	5.26027	0	6.67397	0
CRT_137	IIIB	1-49%		not available		3.3	PS 1	7.85753	1	20.7123	0
CRT_138	IIIB	1-49%		5.5	>5	3.3	PS 0	1.9726	1	28.2082	1
CRT_139	IIIA	1-49%		5.71429	>5	3.9	PS 1	4.76712	1	10.4219	1
CRT_140	IIIA	1-49%	Upper tertile	4.34	≤5	4.3	PS 1	5.58904	0	6.54246	0
CRT_141	IIIB	<1%	Middle tertile	6.84286	>5	4.5	PS 1	2.69589	0	4.53698	0
CRT_142	IIIA	90-100%	Upper tertile	34.2857	>5	4.3	PS 1	5.91781	0	6.73972	0
CRT_143	IIIC	<1%	Middle tertile	1.42708	≤5	4.4	PS 0	2.99178	1	7.00274	0
CRT_144	IIIB		Lower tertile	4.56164	≤5	4.1	PS 0	2.8274	0	3.97808	0
CRT_145	IIIA	90-100%	Upper tertile	not available		not available	PS 1	11.8027	1	19.7918	0
CRT_146	IIIA	1-49%		9.4	>5	4.1	PS 0	1.87397	0	1.87397	0
CRT_147	IIIC	<1%	Upper tertile	3.68421	≤5	3.9	PS 1	1.38082	0	1.38082	0
CRT_148	IIIB	<1%	Lower tertile	4.95	≤5	3.3	PS 2	2.61157	1	3.43802	1
CRT_149	IIIB	90-100%	Middle tertile	4.54545	≤5	3.9	PS 0	56.6466	0	56.6466	0
CRT_150	IIIB			4.16667	≤5	2.9	PS 1	2.9589	1	22.7178	1
CRT_151	IIIC	50-89%	Lower tertile	7.83333	>5	4	PS 0	16.4383	1	24.9863	1
CRT_152	IIIB	1-49%	Upper tertile	6.4	>5	4.3	PS 1	8.51507	1	32.1534	0
CRT_153	IIIB	<1%		4.22222	≤5	4.2	PS 1	13.4137	1	32.3507	0
CRT_154	IIIB	1-49%	Upper tertile	5.33333	>5	3.3	PS 1	4.27397	1	21.6657	1
CRT_155	IIIB	50-89%		6.66667	>5	4.1	PS 0	27.7151	0	27.7151	0
CRT_156	IIIA	<1%	Upper tertile	7.5	>5	3.6	PS 0	31.726	0	31.726	0
CRT_157	IIIA			11.4286	>5	3.9	PS 1	31.4959	0	31.4959	0
CRT_158	IIIB	1-49%	Middle tertile	8.8	>5	4	PS 0	8.90959	1	30.4109	0
CRT_159	IIIA			3.25	≤5	3.8	PS 0	27.452	0	27.452	0
CRT_160	IIIB	1-49%		5	≤5	3.7	PS 1	13.7425	0	28.1753	0
CRT_161	IIIA	50-89%	Middle tertile	2.88235	≤5	3.7	PS 1	12.8877	1	47.2767	1
CRT_162	IIIA	1-49%		26	>5	3.5	PS 1	0.953424	1	3.35342	1
CRT_163	IIIB	<1%	Upper tertile	9.5	>5	4	PS 1	29.5233	0	29.5233	0
CRT_164	IIIB	50-89%		3.88889	≤5	4.4	PS 1	27.9123	0	27.9123	0
CRT_165	IIIC			8.4	>5	4	PS 0	6.64109	1	29.9178	0
CRT_166	IIIB	50-89%		5.6	>5	3.5	PS 1	21.7315	0	21.7315	0
CRT_167	IIIB	<1%	Upper tertile	6.4	>5	4	PS 0	29.589	0	29.589	0
CRT_168	IIIB			2.71429	≤5	3.7	PS 1	23.9671	0	25.4137	0
CRT_169	IIIB	50-89%	Lower tertile	1.5	≤5	4	PS 1	23.5068	0	26.926	0
CRT_170	IIIA			2.83333	≤5	4.1	PS 1	18.3452	1	27.2877	0
CRT_171	IIIC	<1%		8.16667	>5	4.3	PS 1	26.137	1	26.5644	0
CRT_172	IIIB	90-100%	Middle tertile	7	>5	4.1	PS 0	1.18356	1	14.5644	1
CRT_173	IIIA	<1%		3.38462	≤5	3.7	PS 1	23.5068	0	23.5068	0
CRT_174	IIIB	90-100%		4.71429	≤5	4.3	PS 1	23.8356	0	23.9342	0
CRT_175	IIIB	90-100%	Upper tertile	10	>5	3.9	PS 0	23.7041	0	23.7041	0
CRT_176	IIIB	90-100%	Lower tertile	3.81818	≤5	4.4	PS 0	9.89589	1	21.074	1
CRT_177	IIIB	90-100%	Middle tertile	4.5	≤5	3.9	PS 1	21.5671	0	21.5671	0
CRT_178	IIIB			6.83333	>5	4	PS 0	25.5781	0	25.5781	0
CRT_179	IIIB	<1%	Upper tertile	7.14286	>5	4.2	PS 0	8.64657	1	13.5452	1
CRT_180	IIIB	<1%		6	>5	4.2	PS 1	6.96986	1	7.89041	1
CRT_181	IIIB	50-89%	Upper tertile	5.4	>5	3.9	PS 0	23.3425	0	23.474	0
CRT_182	IIIA	<1%	Middle tertile	5	≤5	4	PS 1	6.67397	1	20.7123	1
CRT_183	IIIA	<1%	Lower tertile	10.4	>5	3.8	PS 0	12	1	30.8383	1
CRT_184	IIIB	<1%	Upper tertile	6.28571	>5	3.5	PS 1	6.2137	1	6.47671	1
CRT_185	IIIA	<1%		3.28571	≤5	4.3	PS 0	22.3562	0	24.8219	0
CRT_186	IIIC	<1%	Middle tertile	6.25	>5	3.9	PS 1	12.5918	1	12.5918	1
CRT_187	IIIA	1-49%		3.83333	≤5	3.1	PS 1	4.27397	1	4.27397	1
CRT_188	IIIA		Middle tertile	16.3333	>5	4.2	PS 1	15.452	1	24.4274	0
CRT_189	IIIB	<1%	Upper tertile	4.25	≤5	4	PS 0	21.8959	0	23.9671	0
CRT_190	IIIA	50-89%	Upper tertile	8	>5	4.2	PS 1	4.30685	1	7.26575	1
CRT_191	IIIB			3.76923	≤5	4	PS 1	11.2767	0	13.8082	0
CRT_192	IIIC	<1%		3.8	≤5	3.7	PS 0	5.55616	1	22.5534	0
CRT_193	IIIB	1-49%	Upper tertile	15.2	>5	4	PS 0	3.48493	1	19.6603	1
CRT_194	IIIC	1-49%	Upper tertile	7.66667	>5	3.4	PS 0	51.6164	0	53.1945	0
CRT_195	IIIB	1-49%	Middle tertile	1.71429	≤5	4.1	PS 1	9.27123	1	20.1534	0
CRT_196	IIIA		Lower tertile	9.8	>5	3.8	PS 0	18.0822	0	18.0822	0
CRT_197	IIIB	1-49%	Lower tertile	2	≤5	4.2	PS 0	11.0466	1	19.7918	0
CRT_198	IIIB	90-100%	Lower tertile	3	≤5	4.1	PS 1	5.52329	1	20.2192	0
CRT_199	IIIA	50-89%	Upper tertile	4.5	≤5	3.8	PS 1	16.5699	0	16.7014	0
CRT_200	IIIC	1-49%		6.25	>5	3.8	PS 1	12.6904	1	12.6904	1
CRT_201	IIIC	1-49%	Upper tertile	2.53846	≤5	4.1	PS 1	18.9041	0	19.1014	0
CRT_202	IIIB	<1%		10.8	>5	4	PS 0	12.9534	1	12.9534	1
CRT_203	IIIB	<1%	Lower tertile	6.25	>5	4.1	PS 0	18.1808	0	18.1808	0
CRT_204	IIIC	<1%		6.83333	>5	4.3	PS 1	15.5507	0	15.5507	0
CRT_205	IIIB			8.83333	>5	3.9	PS 1	2.86027	1	10.4219	1
CRT_206	IIIC			3.63636	≤5	3.4	PS 1	17.4575	0	17.4575	0
CRT_207	IIIC	<1%		5.75	>5	4	PS 0	3.9452	1	3.9452	1
CRT_208	IIIB	<1%	Middle tertile	8.75	>5	6.6	PS 0	15.7151	0	15.8794	0
CRT_209	IIIB	<1%	Middle tertile	14	>5	3.9	PS 1	15.1233	0	15.2219	0
CRT_210	IIIB	50-89%	Upper tertile	2.70588	≤5	3.7	PS 0	15.2877	0	15.2877	0
CRT_211	IIIC	90-100%	Upper tertile	36	>5	3.8	PS 0	14.0712	0	14.926	0
CRT_212	IIIB	90-100%	Lower tertile	9.71429	>5	4.2	PS 0	12.6575	0	12.6575	0
CRT_213	IIIA	1-49%		2.66667	≤5	4.3	PS 1	14.4329	0	14.5315	0
CRT_214	IIIB	<1%	Lower tertile	2.4	≤5	3.6	PS 0	11.6712	0	11.737	0
CRT_215	IIIB			7.4	>5	3.8	PS 1	2.53151	0	2.53151	0
CRT_216	IIIB	<1%		5	≤5	4.1	PS 0	52.1753	0	52.1753	0
CRT_217	IIIB	50-89%	Middle tertile	8.33333	>5	3.5	PS 0	13.6438	1	14.3671	0
CRT_218	IIIB	90-100%	Upper tertile	25.5	>5	3.9	PS 0	14.0712	0	14.0712	0
CRT_219	IIIB	1-49%		10.8571	>5	3.6	PS 0	10.8493	1	14.0055	0
CRT_220	IIIB	90-100%	Upper tertile	not available		3.9	PS 0	11.0794	0	11.5068	0
CRT_221	IIIB	1-49%	Middle tertile	43	>5	3.2	PS 1	1.08493	1	1.08493	1
CRT_222	IIIC	<1%	Upper tertile	4.375	≤5	3.5	PS 0	12.8219	0	12.8219	0
CRT_223	IIIB	90-100%	Upper tertile	4.14286	≤5	4	PS 0	11.5068	0	11.5068	0
CRT_224	IIIA			4	≤5	3.8	PS 1	4.04383	1	11.4411	0
CRT_225	IIIB	50-89%	Middle tertile	0.631579	≤5	3.7	PS 1	11.5397	0	11.5397	0
CRT_226	IIIB	<1%	Lower tertile	14.5	>5	4.4	PS 0	12.0986	1	12.0986	1
CRT_227	IIIB	<1%	Upper tertile	5.6	>5	3.5	PS 1	50.663	0	50.7945	0
CRT_228	IIIB	<1%	Middle tertile	6.125	>5	4.2	PS 0	9.00822	0	9.00822	0
CRT_229	IIIB	50-89%	Lower tertile	0.631579	≤5	3.9	PS 0	11.0466	0	11.0466	0
CRT_230	IIIA	<1%		9.25	>5	3.6	PS 1	0.920548	0	0.920548	0
CRT_231	IIIB	<1%		5.75	>5	3.7	PS 1	9.79726	0	9.79726	0
CRT_232	IIIB	1-49%	Middle tertile	not available		4.1	PS 0	11.0466	0	11.0466	0
CRT_233	IIIC	50-89%	Upper tertile	18.5	>5	4.3	PS 0	11.737	0	11.737	0
CRT_234	IIIB	<1%	Middle tertile	7.5	>5	4	PS 1	8.90959	1	10.2575	0
CRT_235	IIIC	1-49%		23	>5	3	PS 1	8.71233	0	9.69863	0
CRT_236	IIIB	50-89%	Lower tertile	5.875	>5	4	PS 1	10.3562	0	10.3562	0
CRT_237	IIIB	<1%	Middle tertile	15	>5	4.2	PS 0	3.74794	1	9.99452	0
CRT_238	IIIB			2.28571	≤5	4.1	PS 1	23.0137	1	45.7315	0
CRT_239	IIIB	<1%	Middle tertile	8.42857	>5	4.1	PS 1	10.126	0	10.126	0
CRT_240	IIIB	50-89%	Upper tertile	7.42857	>5	4.1	PS 0	47.474	0	47.474	0
CRT_241	IIIA	50-89%		2.09091	≤5	4	PS 1	53.1616	0	53.1616	0
CRT_242	IIIA	1-49%		3.41667	≤5	4.2	PS 1	46.4548	0	46.4548	0
CRT_243	IIIC	<1%	Upper tertile	6	>5	3.9	PS 1	5.19452	1	9.66575	1
CRT_244	IIIC	<1%	Middle tertile	1.91304	≤5	3.9	PS 1	3.9452	1	17.0301	1
CRT_245	IIIA			8.5	>5	4.1	PS 1	44.5479	0	44.5479	0
CRT_246	IIIC	<1%	Middle tertile	6.27273	>5	3.9	PS 0	23.9342	1	41.4904	0
CRT_247	IIIA	50-89%	Middle tertile	4.66667	≤5	4.1	PS 0	2.89315	1	48.9205	0
CRT_248	IIIC	<1%	Lower tertile	5	≤5	3.6	PS 1	35.2438	1	48.7561	0
CRT_249	IIIC			6.2	>5	3.6	PS 1	10.0931	0	18.0822	0
CRT_250	IIIA	50-89%		10.2	>5	3.8	PS 0	22.389	1	22.389	1
CRT_251	IIIB	<1%	Lower tertile	6.8	>5	4.1	PS 0	4.33972	1	39.7479	0
CRT_252	IIIB	90-100%		8.8	>5	4	PS 0	40.7671	1	54.7726	0
CRT_253	IIIA	<1%	Upper tertile	5.25	>5	4.3	PS 1	47.1452	0	47.1452	0
CRT_254	IIIB	1-49%	Upper tertile	3.33333	≤5	3.6	PS 0	26.0712	1	47.9014	0
CRT_255	IIIC	<1%	Middle tertile	4.28571	≤5	3.5	PS 1	1.61096	1	11.1452	1
CRT_256	IIIA	1-49%	Upper tertile	6.5	>5	4.2	PS 0	47.6712	0	47.6712	0
CRT_257	IIIB	<1%		1.73333	≤5	3.2	PS 1	0.821918	0	0.821918	0
CRT_258	IIIB	1-49%	Upper tertile	6	>5	3.9	PS 0	27.5507	1	47.7041	0
CRT_259	IIIC	<1%	Upper tertile	3.85714	≤5	4.4	PS 0	43.6931	0	43.6931	0
CRT_260	IIIC	<1%	Upper tertile	18.25	>5	3.6	PS 1	30.1808	1	47.6383	0
CRT_261	IIIB	1-49%	Upper tertile	8	>5	3.9	PS 1	32.4822	1	46.5534	1
CRT_262	IIIC			1.83333	≤5	3.9	PS 0	46.2575	0	46.2575	0
CRT_263	IIIB	90-100%	Lower tertile	12.2857	>5	3.5	PS 0	4.47123	1	54.5753	0
CRT_264	IIIC	<1%	Middle tertile	2.33333	≤5	4.1	PS 0	7.03561	1	12.9863	1
CRT_265	IIIA	<1%	Upper tertile	4.75	≤5	4.5	PS 1	42.9041	0	44.9096	0
CRT_266	IIIB			6.33333	>5	3.9	PS 1	19.3973	1	46.4219	0
CRT_267	IIIB	50-89%	Lower tertile	3.625	≤5	3.9	PS 0	2.30137	1	12.526	1
CRT_268	IIIB	1-49%		6.28571	>5	4.4	PS 0	44.4164	0	44.4164	0
CRT_269	IIIA	1-49%		5	≤5	4	PS 1	40.6356	1	40.6356	1
CRT_270	IIIB	1-49%		11.8	>5	3.9	PS 1	2.23562	1	7.26575	1
CRT_271	IIIB	1-49%	Middle tertile	3.33333	≤5	3.7	PS 0	42.5753	0	43.5945	0
CRT_272	IIIB	<1%		4.36364	≤5	4.3	PS 0	26.1699	1	31.0027	1
CRT_273	IIIB			11	>5	3.3	PS 1	0.164384	1	0.164384	1
CRT_274	IIIB	<1%		4.63636	≤5	4.2	PS 0	50.6301	0	50.6301	0
CRT_275	IIIA	50-89%		3.75	≤5	3.6	PS 1	42.3452	0	42.3452	0
CRT_276	IIIB	50-89%	Middle tertile	2.77778	≤5	4	PS 0	33.4685	0	36.8219	0
CRT_277	IIIB	1-49%	Middle tertile	1.45455	≤5	4	PS 1	2.26849	1	13.1507	1
CRT_278	IIIA	50-89%	Middle tertile	11.8	>5	4.2	PS 0	24.6575	1	24.6575	1
CRT_279	IIIA	50-89%		7.85714	>5	4.3	PS 0	41.4904	0	41.4904	0
CRT_280	IIIA	1-49%	Middle tertile	5.33333	>5	3.5	PS 0	41.9178	0	41.9178	0
CRT_281	IIIB	1-49%	Lower tertile	3	≤5	3.7	PS 0	13.4466	1	44.0548	0
CRT_282	IIIB		Upper tertile	5	≤5	3.9	PS 1	41.9507	1	43.989	0
CRT_283	IIIB			15.2	>5	3.4	PS 1	2.89315	1	43.5945	0
CRT_284	IIIB	50-89%		5.75	>5	4.3	PS 0	25.9068	1	42.5424	0
CRT_285	IIIA	90-100%	Middle tertile	4	≤5	4.1	PS 1	51.0904	0	51.0904	0
CRT_286	IIIB	<1%		13.4286	>5	4.1	PS 1	1.28219	1	1.28219	1
CRT_287	IIIB			1.9375	≤5	3.6	PS 1	39.5507	0	39.5507	0
CRT_288	IIIA	1-49%	Upper tertile	3.7	≤5	3.9	PS 1	39.8466	0	39.8466	0
CRT_289	IIIB	1-49%	Middle tertile	8.14286	>5	4.1	PS 0	2.76164	1	6.83835	1
CRT_290	IIIA	90-100%	Upper tertile	7.75	>5	4	PS 0	37.8411	0	38.5644	0
CRT_291	IIIB	90-100%		10.25	>5	4.2	PS 0	3.84657	1	4.40548	1
CRT_292	IIIB	1-49%	Middle tertile	4.66667	≤5	4.3	PS 0	2.99178	1	37.5781	0
CRT_293	IIIA			14	>5	4.1	PS 1	34.5863	0	34.5863	0
CRT_294	IIIB	<1%	Middle tertile	3.3	≤5	3.4	PS 0	8.12054	1	15.2877	1
CRT_295	IIIB	<1%	Upper tertile	3.625	≤5	4.2	PS 0	33.863	0	33.863	0
CRT_296	IIIB	1-49%		3.57143	≤5	3.7	PS 1	48.263	0	51.6822	0
CRT_297	IIIA			3.7	≤5	3.7	PS 0	14.4986	0	37.4137	0
CRT_298	IIIB		Middle tertile	6.85714	>5	3.9	PS 1	3.78082	1	18.0164	0
CRT_299	IIIB	1-49%		5.85714	>5	3.4	PS 1	5.03014	1	7.89041	1
CRT_300	IIIB	<1%	Lower tertile	9.5	>5	3.6	PS 0	38.7288	0	38.7288	0
CRT_301	IIIC	50-89%	Middle tertile	8.33333	>5	4.1	PS 0	16.0767	1	36.4274	0
CRT_302	IIIA		Upper tertile	2.46154	≤5	4.2	PS 1	37.0849	0	37.0849	0
CRT_303	IIIB	50-89%		12.2	>5	3.7	PS 1	18.4438	1	18.4438	1
CRT_304	IIIA	<1%	Middle tertile	5.77778	>5	3.9	PS 0	35.7698	0	35.7698	0
CRT_305	IIIA	<1%		4.125	≤5	4	PS 0	7.26575	1	15.8137	1
CRT_306	IIIB	90-100%		1.55556	≤5	3.8	PS 0	37.1835	0	37.1835	0
CRT_307	IIIB	90-100%	Middle tertile	7.55556	>5	3.9	PS 0	26.7945	1	26.7945	1
CRT_308	IIIA			13	>5	4	PS 0	10.7178	1	14.2685	0
CRT_309	IIIB			3.57143	≤5	4	PS 1	1.61096	1	28.9972	1
CRT_310	IIIC	<1%	Upper tertile	3.55556	≤5	3.8	PS 0	12.6904	1	20.3178	0
CRT_311	IIIA	<1%	Lower tertile	6.2	>5	3.5	PS 1	6.90411	1	12.3616	1
CRT_312	IIIA	1-49%	Upper tertile	4.5	≤5	4.4	PS 0	5.3589	1	33.9288	0
CRT_313	IIIB	1-49%	Lower tertile	7.33333	>5	3.6	PS 1	8.51507	1	35.4411	0
CRT_314	IIIA			2.33333	≤5	3.9	PS 0	34.2246	0	34.2246	0
CRT_315	IIIB	<1%	Lower tertile	9.66667	>5	3.8	PS 0	2.56438	1	11.3425	1
CRT_316	IIIB	1-49%	Middle tertile	6.4	>5	3.7	PS 1	19.6931	1	20.6794	1
CRT_317	IIIA	1-49%		14.5	>5	3.7	PS 0	0.953424	1	3.15616	1
CRT_318	IIIC	<1%	Middle tertile	6.85714	>5	3.1	PS 0	11.3425	1	12.9205	1
CRT_319	IIIC	50-89%	Lower tertile	16.75	>5	3.6	PS 0	6.90411	1	6.90411	1
CRT_320	IIIC		Upper tertile	4.09091	≤5	3.6	PS 0	33.7644	0	33.7644	0
CRT_321	IIIB	<1%		7	>5	3.7	PS 0	33.6986	1	33.6986	0
CRT_322	IIIA	1-49%	Lower tertile	6.5	>5	4	PS 1	7.13424	1	31.6274	0
CRT_323	IIIB		Lower tertile	2.71429	≤5	3.8	PS 1	2.99178	1	6.24657	1
CRT_324	IIIA	1-49%	Lower tertile	1.42857	≤5	3.9	PS 0	16.3726	0	31.1014	0
CRT_325	IIIB	1-49%	Lower tertile	3.57143	≤5	4.1	PS 1	24.7562	1	25.9068	1
CRT_326	IIIA	50-89%	Upper tertile	4.875	≤5	4	PS 0	32.7452	0	32.7452	0
CRT_327	IIIB	<1%		3.75	≤5	3.5	PS 1	6.01644	1	11.1123	1
CRT_328	IIIA	<1%	Upper tertile	2.5	≤5	3.9	PS 1	16.8	1	31.5288	0

## Sheet: Figure_06
ID	Complete 1y of durvalumab; Definitive interrruption due to pneumonitis: Yes	Pneumonitis	PFS_months	Censor=0; Progression=1	OS_months	Alive=0; Death=1
CRT_002	Yes	Early-onset	24.526	1	39.4192	0
CRT_005	completed 1y		13.1836	0	13.1836	0
CRT_008	Yes	Late-onset	23.8685	0	25.0849	0
CRT_014	Yes	Late-onset	17.0301	0	17.0301	0
CRT_016	completed 1y		24.0657	0	24.263	0
CRT_018	Yes	Late-onset	53.0301	0	53.8849	0
CRT_019	Yes	Late-onset	21.1726	1	36	0
CRT_020	completed 1y		11.737	0	11.7699	0
CRT_021	completed 1y		14.2356	1	51.2219	0
CRT_025	completed 1y		47.5726	0	48.9863	0
CRT_027	Yes	Late-onset	37.9726	0	38.6959	0
CRT_028	completed 1y		21.074	0	24.0986	0
CRT_029	completed 1y		21.1068	0	21.1068	0
CRT_030	completed 1y		27.6822	0	28.537	0
CRT_031	completed 1y		20.252	1	49.6767	0
CRT_032	completed 1y		37.1507	0	37.1507	0
CRT_034	Yes	Early-onset	5.3589	1	6.08219	1
CRT_035	completed 1y		11.9014	0	12.2301	0
CRT_036	Yes	Late-onset	22.9479	0	26.4	0
CRT_038	Yes	Early-onset	23.211	1	37.2164	1
CRT_040	completed 1y		8.87671	0	11.2438	0
CRT_042	Yes	Late-onset	47.8027	0	53.0959	0
CRT_043	completed 1y		31.2986	1	31.2986	1
CRT_045	completed 1y		21.863	1	48.2301	0
CRT_049	completed 1y		21.1068	1	49.7096	0
CRT_050	Yes	Late-onset	31.726	1	31.726	1
CRT_053	Yes	Late-onset	40.7342	0	40.7342	0
CRT_055	completed 1y		42.7068	0	45.7644	0
CRT_056	completed 1y		46.0931	1	46.0931	0
CRT_057	Yes	Late-onset	34.2575	0	34.2575	0
CRT_060	Yes	Late-onset	39.8466	0	39.8466	0
CRT_061	completed 1y		19.7589	1	43.1014	0
CRT_064	Yes	Early-onset	6.54246	1	13.7753	1
CRT_065	completed 1y		40.4055	0	41.063	0
CRT_066	completed 1y		11.5068	0	11.5068	0
CRT_067	Yes	Early-onset	40.7342	0	42.5096	0
CRT_068	completed 1y		13.0192	1	38.5972	1
CRT_069	completed 1y		40.274	0	40.274	0
CRT_071	Yes	Early-onset	37.6767	0	38.3671	0
CRT_075	completed 1y		35.0794	0	35.0794	0
CRT_076	completed 1y		13.3479	0	17.852	0
CRT_079	completed 1y		24.1973	1	35.5726	0
CRT_082	completed 1y		35.0137	0	35.0137	0
CRT_085	Yes	Early-onset	30.7068	0	30.7397	0
CRT_087	completed 1y		32.7452	0	32.7781	0
CRT_089	completed 1y		29.4575	0	29.4904	0
CRT_091	Yes	Late-onset	23.6383	0	23.6383	0
CRT_092	completed 1y		23.474	1	29.9507	0
CRT_093	completed 1y		26.3671	0	29.0301	0
CRT_094	Yes	Early-onset	26.2027	0	29.3589	0
CRT_096	completed 1y		24.8219	0	28.1753	0
CRT_100	completed 1y		25.2493	0	26.0055	0
CRT_102	completed 1y		24.1644	0	24.8877	0
CRT_104	completed 1y		23.1781	0	24.5589	0
CRT_106	Yes	Early-onset	21.3041	0	24.0657	0
CRT_109	completed 1y		15.1233	0	15.189	0
CRT_112	completed 1y		13.3808	0	13.6767	0
CRT_113	completed 1y		16.6685	0	16.6685	0
CRT_119	Yes	Late-onset	14.0384	0	15.8466	0
CRT_122	completed 1y		14.1041	1	15.4849	0
CRT_126	Yes	Early-onset	10.5534	0	12.6247	0
CRT_137	Yes	Late-onset	7.85753	1	20.7123	0
CRT_139	Yes	Early-onset	4.76712	1	10.4219	1
CRT_149	completed 1y		56.6466	0	56.6466	0
CRT_151	Yes	Early-onset	16.4383	1	24.9863	1
CRT_153	completed 1y		13.4137	1	32.3507	0
CRT_155	completed 1y		27.7151	0	27.7151	0
CRT_156	completed 1y		31.726	0	31.726	0
CRT_157	completed 1y		31.4959	0	31.4959	0
CRT_158	completed 1y		8.90959	1	30.4109	0
CRT_159	completed 1y		27.452	0	27.452	0
CRT_160	completed 1y		13.7425	0	28.1753	0
CRT_161	completed 1y		12.8877	1	47.2767	1
CRT_163	completed 1y		29.5233	0	29.5233	0
CRT_164	Yes	Late-onset	27.9123	0	27.9123	0
CRT_166	completed 1y		21.7315	0	21.7315	0
CRT_167	completed 1y		29.589	0	29.589	0
CRT_168	completed 1y		23.9671	0	25.4137	0
CRT_169	Yes	Early-onset	23.5068	0	26.926	0
CRT_170	completed 1y		18.3452	1	27.2877	0
CRT_171	completed 1y		26.137	1	26.5644	0
CRT_173	completed 1y		23.5068	0	23.5068	0
CRT_174	completed 1y		23.8356	0	23.9342	0
CRT_175	completed 1y		23.7041	0	23.7041	0
CRT_177	completed 1y		21.5671	0	21.5671	0
CRT_178	completed 1y		25.5781	0	25.5781	0
CRT_180	Yes	Early-onset	6.96986	1	7.89041	1
CRT_181	Yes	Early-onset	23.3425	0	23.474	0
CRT_183	completed 1y		12	1	30.8383	1
CRT_184	Yes	Late-onset	6.2137	1	6.47671	1
CRT_185	Yes	Early-onset	22.3562	0	24.8219	0
CRT_186	Yes	Late-onset	12.5918	1	12.5918	1
CRT_188	completed 1y		15.452	1	24.4274	0
CRT_189	completed 1y		21.8959	0	23.9671	0
CRT_190	Yes	Early-onset	4.30685	1	7.26575	1
CRT_194	Yes	Late-onset	51.6164	0	53.1945	0
CRT_195	Yes	Early-onset	9.27123	1	20.1534	0
CRT_196	completed 1y		18.0822	0	18.0822	0
CRT_198	Yes	Early-onset	5.52329	1	20.2192	0
CRT_199	completed 1y		16.5699	0	16.7014	0
CRT_200	Yes	Early-onset	12.6904	1	12.6904	1
CRT_203	completed 1y		18.1808	0	18.1808	0
CRT_206	completed 1y		17.4575	0	17.4575	0
CRT_207	Yes	Early-onset	3.9452	1	3.9452	1
CRT_208	completed 1y		15.7151	0	15.8794	0
CRT_209	Yes	Late-onset	15.1233	0	15.2219	0
CRT_210	completed 1y		15.2877	0	15.2877	0
CRT_212	completed 1y		12.6575	0	12.6575	0
CRT_213	completed 1y		14.4329	0	14.5315	0
CRT_214	completed 1y		11.6712	0	11.737	0
CRT_215	Yes	Early-onset	2.53151	0	2.53151	0
CRT_216	completed 1y		52.1753	0	52.1753	0
CRT_217	completed 1y		13.6438	1	14.3671	0
CRT_218	completed 1y		14.0712	0	14.0712	0
CRT_220	Yes	Late-onset	11.0794	0	11.5068	0
CRT_222	Yes	Late-onset	12.8219	0	12.8219	0
CRT_223	completed 1y		11.5068	0	11.5068	0
CRT_225	completed 1y		11.5397	0	11.5397	0
CRT_226	Yes	Early-onset	12.0986	1	12.0986	1
CRT_227	completed 1y		50.663	0	50.7945	0
CRT_228	Yes	Late-onset	9.00822	0	9.00822	0
CRT_229	completed 1y		11.0466	0	11.0466	0
CRT_231	Yes	Late-onset	9.79726	0	9.79726	0
CRT_233	completed 1y		11.737	0	11.737	0
CRT_238	completed 1y		23.0137	1	45.7315	0
CRT_240	completed 1y		47.474	0	47.474	0
CRT_241	completed 1y		53.1616	0	53.1616	0
CRT_242	Yes	Late-onset	46.4548	0	46.4548	0
CRT_245	Yes	Late-onset	44.5479	0	44.5479	0
CRT_248	completed 1y		35.2438	1	48.7561	0
CRT_249	Yes	Late-onset	10.0931	0	18.0822	0
CRT_250	completed 1y		22.389	1	22.389	1
CRT_251	Yes	Early-onset	4.33972	1	39.7479	0
CRT_252	completed 1y		40.7671	1	54.7726	0
CRT_253	completed 1y		47.1452	0	47.1452	0
CRT_254	completed 1y		26.0712	1	47.9014	0
CRT_256	completed 1y		47.6712	0	47.6712	0
CRT_258	completed 1y		27.5507	1	47.7041	0
CRT_259	completed 1y		43.6931	0	43.6931	0
CRT_260	completed 1y		30.1808	1	47.6383	0
CRT_261	completed 1y		32.4822	1	46.5534	1
CRT_262	completed 1y		46.2575	0	46.2575	0
CRT_264	Yes	Early-onset	7.03561	1	12.9863	1
CRT_266	completed 1y		19.3973	1	46.4219	0
CRT_271	completed 1y		42.5753	0	43.5945	0
CRT_272	completed 1y		26.1699	1	31.0027	1
CRT_274	completed 1y		50.6301	0	50.6301	0
CRT_275	Yes	Early-onset	42.3452	0	42.3452	0
CRT_276	completed 1y		33.4685	0	36.8219	0
CRT_279	Yes	Late-onset	41.4904	0	41.4904	0
CRT_280	completed 1y		41.9178	0	41.9178	0
CRT_281	completed 1y		13.4466	1	44.0548	0
CRT_282	completed 1y		41.9507	1	43.989	0
CRT_283	completed 1y		2.89315	1	43.5945	0
CRT_284	completed 1y		25.9068	1	42.5424	0
CRT_285	completed 1y		51.0904	0	51.0904	0
CRT_287	Yes	Early-onset	39.5507	0	39.5507	0
CRT_288	Yes	Early-onset	39.8466	0	39.8466	0
CRT_290	Yes	Early-onset	37.8411	0	38.5644	0
CRT_291	Yes	Early-onset	3.84657	1	4.40548	1
CRT_293	Yes	Late-onset	34.5863	0	34.5863	0
CRT_295	Yes	Late-onset	33.863	0	33.863	0
CRT_296	completed 1y		48.263	0	51.6822	0
CRT_299	Yes	Early-onset	5.03014	1	7.89041	1
CRT_300	completed 1y		38.7288	0	38.7288	0
CRT_301	completed 1y		16.0767	1	36.4274	0
CRT_302	completed 1y		37.0849	0	37.0849	0
CRT_304	completed 1y		35.7698	0	35.7698	0
CRT_306	completed 1y		37.1835	0	37.1835	0
CRT_307	completed 1y		26.7945	1	26.7945	1
CRT_308	completed 1y		10.7178	1	14.2685	0
CRT_313	Yes	Early-onset	8.51507	1	35.4411	0
CRT_314	completed 1y		34.2246	0	34.2246	0
CRT_317	Yes	Early-onset	0.953424	1	3.15616	1
CRT_318	Yes	Early-onset	11.3425	1	12.9205	1
CRT_319	Yes	Early-onset	6.90411	1	6.90411	1
CRT_320	completed 1y		33.7644	0	33.7644	0
CRT_321	Yes	Early-onset	33.6986	1	33.6986	0
CRT_322	Yes	Early-onset	7.13424	1	31.6274	0
CRT_323	Yes	Early-onset	2.99178	1	6.24657	1
CRT_324	completed 1y		16.3726	0	31.1014	0
CRT_325	Yes	Early-onset	24.7562	1	25.9068	1
CRT_328	completed 1y		16.8	1	31.5288	0

## Sheet: SF_01
ID	Stage_AJCC	ECOG PS	PFS_months	Censor=0; Progression=1	OS_months	Alive=0; Death=1
CRT_001	IIIA	PS 1	1.90685	1	7.46301	1
CRT_002	IIIA	PS 1	24.526	1	39.4192	0
CRT_003	IIIA	PS 1	3.09041	1	13.3808	0
CRT_004	IIIC	PS 1	2.76164	1	18.1808	1
CRT_005	IIIA	PS 1	13.1836	0	13.1836	0
CRT_006	IIIC	PS 1	7.92328	1	19.8575	1
CRT_007	IIIB	PS 2	2.23562	1	2.53151	1
CRT_008	IIIA	PS 2	23.8685	0	25.0849	0
CRT_009	IIIA	PS 2	0.624657	0	7.66027	0
CRT_010	IIIA	PS 2	13.2164	0	13.2164	0
CRT_011	IIIB	PS 1	1.90685	1	23.0794	0
CRT_012	IIIA	PS 1	0.953424	0	0.953424	0
CRT_013	IIIC	PS 1	6.11507	1	28.7671	0
CRT_014	IIIA	PS 1	17.0301	0	17.0301	0
CRT_015	IIIA	PS 1	9.23835	0	9.23835	0
CRT_016	IIIB	PS 2	24.0657	0	24.263	0
CRT_017	IIIA	PS 1	9.66575	0	10.5863	0
CRT_018	IIIA	PS 1	53.0301	0	53.8849	0
CRT_019	IIIA	PS 1	21.1726	1	36	0
CRT_020	IIIB	PS 0	11.737	0	11.7699	0
CRT_021	IIIA	PS 1	14.2356	1	51.2219	0
CRT_022	IIIA	PS 1	5.65479	1	10.126	0
CRT_023	IIIA	PS 1	2.76164	0	5.58904	0
CRT_024	IIIB	PS 1	1.8411	0	1.8411	0
CRT_025	IIIB	PS 0	47.5726	0	48.9863	0
CRT_026	IIIA	PS 2	7.46301	1	28.274	1
CRT_027	IIIA	PS 1	37.9726	0	38.6959	0
CRT_028	IIIB	PS 0	21.074	0	24.0986	0
CRT_029	IIIA	PS 0	21.1068	0	21.1068	0
CRT_030	IIIA	PS 1	27.6822	0	28.537	0
CRT_031	IIIA	PS 1	20.252	1	49.6767	0
CRT_032	IIIA	PS 1	37.1507	0	37.1507	0
CRT_033	IIIA	PS 1	21.863	1	47.8685	0
CRT_034	IIIB	PS 1	5.3589	1	6.08219	1
CRT_035	IIIA	PS 0	11.9014	0	12.2301	0
CRT_036	IIIA	PS 2	22.9479	0	26.4	0
CRT_037	IIIA	PS 1	4.86575	1	12.9205	0
CRT_038	IIIA	PS 1	23.211	1	37.2164	1
CRT_039	IIIA	PS 0	1.38082	0	1.38082	0
CRT_040	IIIA	PS 0	8.87671	0	11.2438	0
CRT_041	IIIC	PS 1	7.29863	1	23.9671	1
CRT_042	IIIC	PS 1	47.8027	0	53.0959	0
CRT_043	IIIA	PS 1	31.2986	1	31.2986	1
CRT_044	IIIB	PS 1	5.95068	1	53.3918	0
CRT_045	IIIB	PS 1	21.863	1	48.2301	0
CRT_046	IIIB	PS 1	7.52876	1	18.674	1
CRT_047	IIIA	PS 0	4.83287	1	7.43013	1
CRT_048	IIIA	PS 0	38.4986	0	41.326	0
CRT_049	IIIB	PS 0	21.1068	1	49.7096	0
CRT_050	IIIB	PS 1	31.726	1	31.726	1
CRT_051	IIIB	PS 0	32.3835	0	39.7479	0
CRT_052	IIIB	PS 0	1.90685	1	14.6959	1
CRT_053	IIIA	PS 0	40.7342	0	40.7342	0
CRT_054	IIIB	PS 0	6.87123	1	46.4548	0
CRT_055	IIIB	PS 1	42.7068	0	45.7644	0
CRT_056	IIIC	PS 0	46.0931	1	46.0931	0
CRT_057	IIIB	PS 0	34.2575	0	34.2575	0
CRT_058	IIIB	PS 1	6.47671	1	12.263	1
CRT_059	IIIA	PS 1	1.9726	1	30.9041	1
CRT_060	IIIA	PS 2	39.8466	0	39.8466	0
CRT_061	IIIB	PS 1	19.7589	1	43.1014	0
CRT_062	IIIB	PS 0	2.92603	1	30.2137	1
CRT_063	IIIC	PS 1	2.33425	1	5.32603	1
CRT_064	IIIB	PS 0	6.54246	1	13.7753	1
CRT_065	IIIA	PS 0	40.4055	0	41.063	0
CRT_066	IIIB	PS 1	11.5068	0	11.5068	0
CRT_067	IIIB	PS 0	40.7342	0	42.5096	0
CRT_068	IIIB	PS 0	13.0192	1	38.5972	1
CRT_069	IIIB	PS 1	40.274	0	40.274	0
CRT_070	IIIC	PS 1	5.29315	1	7.16712	1
CRT_071	IIIB	PS 1	37.6767	0	38.3671	0
CRT_072	IIIB	PS 0	11.5068	1	39.5835	0
CRT_073	IIIC	PS 1	2.76164	1	37.5781	0
CRT_074	IIIB	PS 0	1.8411	0	1.87397	0
CRT_075	IIIA	PS 1	35.0794	0	35.0794	0
CRT_076	IIIA	PS 1	13.3479	0	17.852	0
CRT_077	IIIC	PS 1	1.57808	1	1.57808	1
CRT_078	IIIC	PS 1	2.59726	1	8.44931	0
CRT_079	IIIB	PS 1	24.1973	1	35.5726	0
CRT_080	IIIA	PS 2	4.17534	1	9.92876	1
CRT_081	IIIA	PS 1	7.13424	1	20.5808	1
CRT_082	IIIC	PS 1	35.0137	0	35.0137	0
CRT_083	IIIB	PS 1	5.65479	1	31.2657	0
CRT_084	IIIB	PS 2	1.77534	1	6.70685	1
CRT_085	IIIB	PS 1	30.7068	0	30.7397	0
CRT_086	IIIA	PS 2	5.39178	0	8.48219	0
CRT_087	IIIA	PS 0	32.7452	0	32.7781	0
CRT_088	IIIB	PS 2	3.68219	1	6.60822	0
CRT_089	IIIA	PS 1	29.4575	0	29.4904	0
CRT_090	IIIB	PS 0	5.75342	1	27.6164	0
CRT_091	IIIA	PS 1	23.6383	0	23.6383	0
CRT_092	IIIB	PS 1	23.474	1	29.9507	0
CRT_093	IIIC	PS 1	26.3671	0	29.0301	0
CRT_094	IIIB	PS 0	26.2027	0	29.3589	0
CRT_095	IIIA	PS 1	3.91233	1	27.1233	0
CRT_096	IIIB	PS 1	24.8219	0	28.1753	0
CRT_097	IIIA	PS 0	6.14794	0	7.13424	0
CRT_098	IIIB	PS 1	5.91781	0	7.7589	0
CRT_099	IIIA	PS 0	11.474	0	12.9534	0
CRT_100	IIIA	PS 1	25.2493	0	26.0055	0
CRT_101	IIIA	PS 1	19.0685	0	19.0685	0
CRT_102	IIIA	PS 1	24.1644	0	24.8877	0
CRT_103	IIIB	PS 1	5.09589	1	26.3014	0
CRT_104	IIIB	PS 1	23.1781	0	24.5589	0
CRT_105	IIIA	PS 1	3.35342	1	8.08767	1
CRT_106	IIIA	PS 1	21.3041	0	24.0657	0
CRT_107	IIIC	PS 1	2.30137	1	7.00274	1
CRT_108	IIIA	PS 1	5.26027	1	21.863	0
CRT_109	IIIA	PS 1	15.1233	0	15.189	0
CRT_110	IIIA	PS 2	1.67671	1	3.87945	1
CRT_111	IIIB	PS 1	1.87397	1	13.052	0
CRT_112	IIIB	PS 1	13.3808	0	13.6767	0
CRT_113	IIIB	PS 1	16.6685	0	16.6685	0
CRT_114	IIIB	PS 1	26.9918	0	27.2548	0
CRT_115	IIIA	PS 1	2.72877	0	4.56986	0
CRT_116	IIIA	PS 1	2.63014	1	2.63014	1
CRT_117	IIIA	PS 1	8.64657	1	17.1945	1
CRT_118	IIIB	PS 1	8.67945	1	16.0767	0
CRT_119	IIIA	PS 1	14.0384	0	15.8466	0
CRT_120	IIIB	PS 1	1.18356	1	15.5507	0
CRT_121	IIIA	PS 1	2.59726	1	15.8794	0
CRT_122	IIIB	PS 1	14.1041	1	15.4849	0
CRT_123	IIIB	PS 1	2.89315	1	14.0384	0
CRT_124	IIIC	PS 2	1.15068	1	12.3616	0
CRT_125	IIIB	PS 0	10.2247	1	14.0712	0
CRT_126	IIIA	PS 2	10.5534	0	12.6247	0
CRT_127	IIIA	PS 1	11.5068	0	11.5068	0
CRT_128	IIIA	PS 1	5.49041	0	5.49041	0
CRT_129	IIIB	PS 1	2.69589	1	14.5973	1
CRT_130	IIIA	PS 1	10.126	0	12.0329	0
CRT_131	IIIA	PS 2	10.5863	0	12.3945	0
CRT_132	IIIA	PS 0	5.45753	0	8.21917	0
CRT_133	IIIA	PS 1	8.54794	1	9.27123	0
CRT_134	IIIC	PS 1	1.80822	1	9.36986	1
CRT_135	IIIC	PS 0	3.68219	1	9.23835	0
CRT_136	IIIA	PS 1	5.26027	0	6.67397	0
CRT_137	IIIB	PS 1	7.85753	1	20.7123	0
CRT_138	IIIB	PS 0	1.9726	1	28.2082	1
CRT_139	IIIA	PS 1	4.76712	1	10.4219	1
CRT_140	IIIA	PS 1	5.58904	0	6.54246	0
CRT_141	IIIB	PS 1	2.69589	0	4.53698	0
CRT_142	IIIA	PS 1	5.91781	0	6.73972	0
CRT_143	IIIC	PS 0	2.99178	1	7.00274	0
CRT_144	IIIB	PS 0	2.8274	0	3.97808	0
CRT_145	IIIA	PS 1	11.8027	1	19.7918	0
CRT_146	IIIA	PS 0	1.87397	0	1.87397	0
CRT_147	IIIC	PS 1	1.38082	0	1.38082	0
CRT_148	IIIB	PS 2	2.61157	1	3.43802	1
CRT_149	IIIB	PS 0	56.6466	0	56.6466	0
CRT_150	IIIB	PS 1	2.9589	1	22.7178	1
CRT_151	IIIC	PS 0	16.4383	1	24.9863	1
CRT_152	IIIB	PS 1	8.51507	1	32.1534	0
CRT_153	IIIB	PS 1	13.4137	1	32.3507	0
CRT_154	IIIB	PS 1	4.27397	1	21.6657	1
CRT_155	IIIB	PS 0	27.7151	0	27.7151	0
CRT_156	IIIA	PS 0	31.726	0	31.726	0
CRT_157	IIIA	PS 1	31.4959	0	31.4959	0
CRT_158	IIIB	PS 0	8.90959	1	30.4109	0
CRT_159	IIIA	PS 0	27.452	0	27.452	0
CRT_160	IIIB	PS 1	13.7425	0	28.1753	0
CRT_161	IIIA	PS 1	12.8877	1	47.2767	1
CRT_162	IIIA	PS 1	0.953424	1	3.35342	1
CRT_163	IIIB	PS 1	29.5233	0	29.5233	0
CRT_164	IIIB	PS 1	27.9123	0	27.9123	0
CRT_165	IIIC	PS 0	6.64109	1	29.9178	0
CRT_166	IIIB	PS 1	21.7315	0	21.7315	0
CRT_167	IIIB	PS 0	29.589	0	29.589	0
CRT_168	IIIB	PS 1	23.9671	0	25.4137	0
CRT_169	IIIB	PS 1	23.5068	0	26.926	0
CRT_170	IIIA	PS 1	18.3452	1	27.2877	0
CRT_171	IIIC	PS 1	26.137	1	26.5644	0
CRT_172	IIIB	PS 0	1.18356	1	14.5644	1
CRT_173	IIIA	PS 1	23.5068	0	23.5068	0
CRT_174	IIIB	PS 1	23.8356	0	23.9342	0
CRT_175	IIIB	PS 0	23.7041	0	23.7041	0
CRT_176	IIIB	PS 0	9.89589	1	21.074	1
CRT_177	IIIB	PS 1	21.5671	0	21.5671	0
CRT_178	IIIB	PS 0	25.5781	0	25.5781	0
CRT_179	IIIB	PS 0	8.64657	1	13.5452	1
CRT_180	IIIB	PS 1	6.96986	1	7.89041	1
CRT_181	IIIB	PS 0	23.3425	0	23.474	0
CRT_182	IIIA	PS 1	6.67397	1	20.7123	1
CRT_183	IIIA	PS 0	12	1	30.8383	1
CRT_184	IIIB	PS 1	6.2137	1	6.47671	1
CRT_185	IIIA	PS 0	22.3562	0	24.8219	0
CRT_186	IIIC	PS 1	12.5918	1	12.5918	1
CRT_187	IIIA	PS 1	4.27397	1	4.27397	1
CRT_188	IIIA	PS 1	15.452	1	24.4274	0
CRT_189	IIIB	PS 0	21.8959	0	23.9671	0
CRT_190	IIIA	PS 1	4.30685	1	7.26575	1
CRT_191	IIIB	PS 1	11.2767	0	13.8082	0
CRT_192	IIIC	PS 0	5.55616	1	22.5534	0
CRT_193	IIIB	PS 0	3.48493	1	19.6603	1
CRT_194	IIIC	PS 0	51.6164	0	53.1945	0
CRT_195	IIIB	PS 1	9.27123	1	20.1534	0
CRT_196	IIIA	PS 0	18.0822	0	18.0822	0
CRT_197	IIIB	PS 0	11.0466	1	19.7918	0
CRT_198	IIIB	PS 1	5.52329	1	20.2192	0
CRT_199	IIIA	PS 1	16.5699	0	16.7014	0
CRT_200	IIIC	PS 1	12.6904	1	12.6904	1
CRT_201	IIIC	PS 1	18.9041	0	19.1014	0
CRT_202	IIIB	PS 0	12.9534	1	12.9534	1
CRT_203	IIIB	PS 0	18.1808	0	18.1808	0
CRT_204	IIIC	PS 1	15.5507	0	15.5507	0
CRT_205	IIIB	PS 1	2.86027	1	10.4219	1
CRT_206	IIIC	PS 1	17.4575	0	17.4575	0
CRT_207	IIIC	PS 0	3.9452	1	3.9452	1
CRT_208	IIIB	PS 0	15.7151	0	15.8794	0
CRT_209	IIIB	PS 1	15.1233	0	15.2219	0
CRT_210	IIIB	PS 0	15.2877	0	15.2877	0
CRT_211	IIIC	PS 0	14.0712	0	14.926	0
CRT_212	IIIB	PS 0	12.6575	0	12.6575	0
CRT_213	IIIA	PS 1	14.4329	0	14.5315	0
CRT_214	IIIB	PS 0	11.6712	0	11.737	0
CRT_215	IIIB	PS 1	2.53151	0	2.53151	0
CRT_216	IIIB	PS 0	52.1753	0	52.1753	0
CRT_217	IIIB	PS 0	13.6438	1	14.3671	0
CRT_218	IIIB	PS 0	14.0712	0	14.0712	0
CRT_219	IIIB	PS 0	10.8493	1	14.0055	0
CRT_220	IIIB	PS 0	11.0794	0	11.5068	0
CRT_221	IIIB	PS 1	1.08493	1	1.08493	1
CRT_222	IIIC	PS 0	12.8219	0	12.8219	0
CRT_223	IIIB	PS 0	11.5068	0	11.5068	0
CRT_224	IIIA	PS 1	4.04383	1	11.4411	0
CRT_225	IIIB	PS 1	11.5397	0	11.5397	0
CRT_226	IIIB	PS 0	12.0986	1	12.0986	1
CRT_227	IIIB	PS 1	50.663	0	50.7945	0
CRT_228	IIIB	PS 0	9.00822	0	9.00822	0
CRT_229	IIIB	PS 0	11.0466	0	11.0466	0
CRT_230	IIIA	PS 1	0.920548	0	0.920548	0
CRT_231	IIIB	PS 1	9.79726	0	9.79726	0
CRT_232	IIIB	PS 0	11.0466	0	11.0466	0
CRT_233	IIIC	PS 0	11.737	0	11.737	0
CRT_234	IIIB	PS 1	8.90959	1	10.2575	0
CRT_235	IIIC	PS 1	8.71233	0	9.69863	0
CRT_236	IIIB	PS 1	10.3562	0	10.3562	0
CRT_237	IIIB	PS 0	3.74794	1	9.99452	0
CRT_238	IIIB	PS 1	23.0137	1	45.7315	0
CRT_239	IIIB	PS 1	10.126	0	10.126	0
CRT_240	IIIB	PS 0	47.474	0	47.474	0
CRT_241	IIIA	PS 1	53.1616	0	53.1616	0
CRT_242	IIIA	PS 1	46.4548	0	46.4548	0
CRT_243	IIIC	PS 1	5.19452	1	9.66575	1
CRT_244	IIIC	PS 1	3.9452	1	17.0301	1
CRT_245	IIIA	PS 1	44.5479	0	44.5479	0
CRT_246	IIIC	PS 0	23.9342	1	41.4904	0
CRT_247	IIIA	PS 0	2.89315	1	48.9205	0
CRT_248	IIIC	PS 1	35.2438	1	48.7561	0
CRT_249	IIIC	PS 1	10.0931	0	18.0822	0
CRT_250	IIIA	PS 0	22.389	1	22.389	1
CRT_251	IIIB	PS 0	4.33972	1	39.7479	0
CRT_252	IIIB	PS 0	40.7671	1	54.7726	0
CRT_253	IIIA	PS 1	47.1452	0	47.1452	0
CRT_254	IIIB	PS 0	26.0712	1	47.9014	0
CRT_255	IIIC	PS 1	1.61096	1	11.1452	1
CRT_256	IIIA	PS 0	47.6712	0	47.6712	0
CRT_257	IIIB	PS 1	0.821918	0	0.821918	0
CRT_258	IIIB	PS 0	27.5507	1	47.7041	0
CRT_259	IIIC	PS 0	43.6931	0	43.6931	0
CRT_260	IIIC	PS 1	30.1808	1	47.6383	0
CRT_261	IIIB	PS 1	32.4822	1	46.5534	1
CRT_262	IIIC	PS 0	46.2575	0	46.2575	0
CRT_263	IIIB	PS 0	4.47123	1	54.5753	0
CRT_264	IIIC	PS 0	7.03561	1	12.9863	1
CRT_265	IIIA	PS 1	42.9041	0	44.9096	0
CRT_266	IIIB	PS 1	19.3973	1	46.4219	0
CRT_267	IIIB	PS 0	2.30137	1	12.526	1
CRT_268	IIIB	PS 0	44.4164	0	44.4164	0
CRT_269	IIIA	PS 1	40.6356	1	40.6356	1
CRT_270	IIIB	PS 1	2.23562	1	7.26575	1
CRT_271	IIIB	PS 0	42.5753	0	43.5945	0
CRT_272	IIIB	PS 0	26.1699	1	31.0027	1
CRT_273	IIIB	PS 1	0.164384	1	0.164384	1
CRT_274	IIIB	PS 0	50.6301	0	50.6301	0
CRT_275	IIIA	PS 1	42.3452	0	42.3452	0
CRT_276	IIIB	PS 0	33.4685	0	36.8219	0
CRT_277	IIIB	PS 1	2.26849	1	13.1507	1
CRT_278	IIIA	PS 0	24.6575	1	24.6575	1
CRT_279	IIIA	PS 0	41.4904	0	41.4904	0
CRT_280	IIIA	PS 0	41.9178	0	41.9178	0
CRT_281	IIIB	PS 0	13.4466	1	44.0548	0
CRT_282	IIIB	PS 1	41.9507	1	43.989	0
CRT_283	IIIB	PS 1	2.89315	1	43.5945	0
CRT_284	IIIB	PS 0	25.9068	1	42.5424	0
CRT_285	IIIA	PS 1	51.0904	0	51.0904	0
CRT_286	IIIB	PS 1	1.28219	1	1.28219	1
CRT_287	IIIB	PS 1	39.5507	0	39.5507	0
CRT_288	IIIA	PS 1	39.8466	0	39.8466	0
CRT_289	IIIB	PS 0	2.76164	1	6.83835	1
CRT_290	IIIA	PS 0	37.8411	0	38.5644	0
CRT_291	IIIB	PS 0	3.84657	1	4.40548	1
CRT_292	IIIB	PS 0	2.99178	1	37.5781	0
CRT_293	IIIA	PS 1	34.5863	0	34.5863	0
CRT_294	IIIB	PS 0	8.12054	1	15.2877	1
CRT_295	IIIB	PS 0	33.863	0	33.863	0
CRT_296	IIIB	PS 1	48.263	0	51.6822	0
CRT_297	IIIA	PS 0	14.4986	0	37.4137	0
CRT_298	IIIB	PS 1	3.78082	1	18.0164	0
CRT_299	IIIB	PS 1	5.03014	1	7.89041	1
CRT_300	IIIB	PS 0	38.7288	0	38.7288	0
CRT_301	IIIC	PS 0	16.0767	1	36.4274	0
CRT_302	IIIA	PS 1	37.0849	0	37.0849	0
CRT_303	IIIB	PS 1	18.4438	1	18.4438	1
CRT_304	IIIA	PS 0	35.7698	0	35.7698	0
CRT_305	IIIA	PS 0	7.26575	1	15.8137	1
CRT_306	IIIB	PS 0	37.1835	0	37.1835	0
CRT_307	IIIB	PS 0	26.7945	1	26.7945	1
CRT_308	IIIA	PS 0	10.7178	1	14.2685	0
CRT_309	IIIB	PS 1	1.61096	1	28.9972	1
CRT_310	IIIC	PS 0	12.6904	1	20.3178	0
CRT_311	IIIA	PS 1	6.90411	1	12.3616	1
CRT_312	IIIA	PS 0	5.3589	1	33.9288	0
CRT_313	IIIB	PS 1	8.51507	1	35.4411	0
CRT_314	IIIA	PS 0	34.2246	0	34.2246	0
CRT_315	IIIB	PS 0	2.56438	1	11.3425	1
CRT_316	IIIB	PS 1	19.6931	1	20.6794	1
CRT_317	IIIA	PS 0	0.953424	1	3.15616	1
CRT_318	IIIC	PS 0	11.3425	1	12.9205	1
CRT_319	IIIC	PS 0	6.90411	1	6.90411	1
CRT_320	IIIC	PS 0	33.7644	0	33.7644	0
CRT_321	IIIB	PS 0	33.6986	1	33.6986	0
CRT_322	IIIA	PS 1	7.13424	1	31.6274	0
CRT_323	IIIB	PS 1	2.99178	1	6.24657	1
CRT_324	IIIA	PS 0	16.3726	0	31.1014	0
CRT_325	IIIB	PS 1	24.7562	1	25.9068	1
CRT_326	IIIA	PS 0	32.7452	0	32.7452	0
CRT_327	IIIB	PS 1	6.01644	1	11.1123	1
CRT_328	IIIA	PS 1	16.8	1	31.5288	0

## Sheet: SF_02
ID	NLR (neutrophil-to-lymphocyte ratio)	NLR_level	PFS_months	Censor=0; Progression=1	OS_months	Alive=0; Death=1
CRT_001	13.3333	>5	1.90685	1	7.46301	1
CRT_002	13.7241	>5	24.526	1	39.4192	0
CRT_003	2.58996	≤5	3.09041	1	13.3808	0
CRT_004	5.13462	>5	2.76164	1	18.1808	1
CRT_005	2.37895	≤5	13.1836	0	13.1836	0
CRT_006	20.5909	>5	7.92328	1	19.8575	1
CRT_007	10.2083	>5	2.23562	1	2.53151	1
CRT_008	2.96875	≤5	23.8685	0	25.0849	0
CRT_009	8.18919	>5	0.624657	0	7.66027	0
CRT_010	6.11321	>5	13.2164	0	13.2164	0
CRT_011	7.31667	>5	1.90685	1	23.0794	0
CRT_012	6.38298	>5	0.953424	0	0.953424	0
CRT_013	10.6486	>5	6.11507	1	28.7671	0
CRT_014	12.8	>5	17.0301	0	17.0301	0
CRT_015	9.83721	>5	9.23835	0	9.23835	0
CRT_016	2.62245	≤5	24.0657	0	24.263	0
CRT_017	6.1087	>5	9.66575	0	10.5863	0
CRT_018	7.91525	>5	53.0301	0	53.8849	0
CRT_019	7.24468	>5	21.1726	1	36	0
CRT_020	4.736	≤5	11.737	0	11.7699	0
CRT_021	4.10714	≤5	14.2356	1	51.2219	0
CRT_022	3.625	≤5	5.65479	1	10.126	0
CRT_023	2.38532	≤5	2.76164	0	5.58904	0
CRT_024	8.02239	>5	1.8411	0	1.8411	0
CRT_025	3.42667	≤5	47.5726	0	48.9863	0
CRT_026	2.5	≤5	7.46301	1	28.274	1
CRT_027	3.76087	≤5	37.9726	0	38.6959	0
CRT_028	4.6	≤5	21.074	0	24.0986	0
CRT_029	9.54	>5	21.1068	0	21.1068	0
CRT_030	11.82	>5	27.6822	0	28.537	0
CRT_031	4.36	≤5	20.252	1	49.6767	0
CRT_032	3.65625	≤5	37.1507	0	37.1507	0
CRT_033	7.9375	>5	21.863	1	47.8685	0
CRT_034	5.72368	>5	5.3589	1	6.08219	1
CRT_035	4.66667	≤5	11.9014	0	12.2301	0
CRT_036	4.7973	≤5	22.9479	0	26.4	0
CRT_037	4.08602	≤5	4.86575	1	12.9205	0
CRT_038	3.42424	≤5	23.211	1	37.2164	1
CRT_039	4.21918	≤5	1.38082	0	1.38082	0
CRT_040	3.625	≤5	8.87671	0	11.2438	0
CRT_041	2.89062	≤5	7.29863	1	23.9671	1
CRT_042	2.68675	≤5	47.8027	0	53.0959	0
CRT_043	4.42718	≤5	31.2986	1	31.2986	1
CRT_044	5.03	>5	5.95068	1	53.3918	0
CRT_045	10.1525	>5	21.863	1	48.2301	0
CRT_046	3.64	≤5	7.52876	1	18.674	1
CRT_047	4.83333	≤5	4.83287	1	7.43013	1
CRT_048	7.33824	>5	38.4986	0	41.326	0
CRT_049	3.89916	≤5	21.1068	1	49.7096	0
CRT_050	1.5	≤5	31.726	1	31.726	1
CRT_051	3.2	≤5	32.3835	0	39.7479	0
CRT_052	5.12308	>5	1.90685	1	14.6959	1
CRT_053	1.90361	≤5	40.7342	0	40.7342	0
CRT_054	6.475	>5	6.87123	1	46.4548	0
CRT_055	8.72727	>5	42.7068	0	45.7644	0
CRT_056	4.28571	≤5	46.0931	1	46.0931	0
CRT_057	4.51685	≤5	34.2575	0	34.2575	0
CRT_058	5.08696	>5	6.47671	1	12.263	1
CRT_059	4.92857	≤5	1.9726	1	30.9041	1
CRT_060	2.64029	≤5	39.8466	0	39.8466	0
CRT_061	5.5	>5	19.7589	1	43.1014	0
CRT_062	8.66667	>5	2.92603	1	30.2137	1
CRT_063	5.13208	>5	2.33425	1	5.32603	1
CRT_064	8.59459	>5	6.54246	1	13.7753	1
CRT_065	9.88095	>5	40.4055	0	41.063	0
CRT_066	6.80625	>5	11.5068	0	11.5068	0
CRT_067	7.66667	>5	40.7342	0	42.5096	0
CRT_068	4.97561	≤5	13.0192	1	38.5972	1
CRT_069	4.89552	≤5	40.274	0	40.274	0
CRT_070	3.46094	≤5	5.29315	1	7.16712	1
CRT_071	7.65714	>5	37.6767	0	38.3671	0
CRT_072	20.3077	>5	11.5068	1	39.5835	0
CRT_073	7.44	>5	2.76164	1	37.5781	0
CRT_074	14.8846	>5	1.8411	0	1.87397	0
CRT_075	2.9	≤5	35.0794	0	35.0794	0
CRT_076	3.23729	≤5	13.3479	0	17.852	0
CRT_077	4.34437	≤5	1.57808	1	1.57808	1
CRT_078	9.11111	>5	2.59726	1	8.44931	0
CRT_079	32	>5	24.1973	1	35.5726	0
CRT_080	2.49315	≤5	4.17534	1	9.92876	1
CRT_081	5.15068	>5	7.13424	1	20.5808	1
CRT_082	8.94872	>5	35.0137	0	35.0137	0
CRT_083	4.91304	≤5	5.65479	1	31.2657	0
CRT_084	6.33333	>5	1.77534	1	6.70685	1
CRT_085	4.1	≤5	30.7068	0	30.7397	0
CRT_086	6.95122	>5	5.39178	0	8.48219	0
CRT_087	2.6625	≤5	32.7452	0	32.7781	0
CRT_088	5.01818	>5	3.68219	1	6.60822	0
CRT_089	3.35514	≤5	29.4575	0	29.4904	0
CRT_090	13.125	>5	5.75342	1	27.6164	0
CRT_091	8.77778	>5	23.6383	0	23.6383	0
CRT_092	12.1136	>5	23.474	1	29.9507	0
CRT_093	7.7907	>5	26.3671	0	29.0301	0
CRT_094	7.87273	>5	26.2027	0	29.3589	0
CRT_095	4.72308	≤5	3.91233	1	27.1233	0
CRT_096	3.08511	≤5	24.8219	0	28.1753	0
CRT_097	4.34524	≤5	6.14794	0	7.13424	0
CRT_098	3.80392	≤5	5.91781	0	7.7589	0
CRT_099	8.64789	>5	11.474	0	12.9534	0
CRT_100	2.93506	≤5	25.2493	0	26.0055	0
CRT_101	3.61124	≤5	19.0685	0	19.0685	0
CRT_102	6.88889	>5	24.1644	0	24.8877	0
CRT_103	4.43038	≤5	5.09589	1	26.3014	0
CRT_104	3.25333	≤5	23.1781	0	24.5589	0
CRT_105	8.06667	>5	3.35342	1	8.08767	1
CRT_106	1.21951	≤5	21.3041	0	24.0657	0
CRT_107	1.97872	≤5	2.30137	1	7.00274	1
CRT_108	6.375	>5	5.26027	1	21.863	0
CRT_109	2.54545	≤5	15.1233	0	15.189	0
CRT_110	14.1957	>5	1.67671	1	3.87945	1
CRT_111	1.71895	≤5	1.87397	1	13.052	0
CRT_112	2.27059	≤5	13.3808	0	13.6767	0
CRT_113	2.40566	≤5	16.6685	0	16.6685	0
CRT_114	21.7	>5	26.9918	0	27.2548	0
CRT_115	3.51064	≤5	2.72877	0	4.56986	0
CRT_116	23.4839	>5	2.63014	1	2.63014	1
CRT_117	4.04092	≤5	8.64657	1	17.1945	1
CRT_118	8.01852	>5	8.67945	1	16.0767	0
CRT_119	2.51852	≤5	14.0384	0	15.8466	0
CRT_120	3.37838	≤5	1.18356	1	15.5507	0
CRT_121	6.07895	>5	2.59726	1	15.8794	0
CRT_122	10.6164	>5	14.1041	1	15.4849	0
CRT_123	1.76712	≤5	2.89315	1	14.0384	0
CRT_124	6.16364	>5	1.15068	1	12.3616	0
CRT_125	2.15909	≤5	10.2247	1	14.0712	0
CRT_126	1.59048	≤5	10.5534	0	12.6247	0
CRT_127	5.24096	>5	11.5068	0	11.5068	0
CRT_128	4.88889	≤5	5.49041	0	5.49041	0
CRT_129	2.5	≤5	2.69589	1	14.5973	1
CRT_130	1.68571	≤5	10.126	0	12.0329	0
CRT_131	3.56667	≤5	10.5863	0	12.3945	0
CRT_132	3.17692	≤5	5.45753	0	8.21917	0
CRT_133	3.15054	≤5	8.54794	1	9.27123	0
CRT_134	not available		1.80822	1	9.36986	1
CRT_135	3.02667	≤5	3.68219	1	9.23835	0
CRT_136	3.09524	≤5	5.26027	0	6.67397	0
CRT_137	not available		7.85753	1	20.7123	0
CRT_138	5.5	>5	1.9726	1	28.2082	1
CRT_139	5.71429	>5	4.76712	1	10.4219	1
CRT_140	4.34	≤5	5.58904	0	6.54246	0
CRT_141	6.84286	>5	2.69589	0	4.53698	0
CRT_142	34.2857	>5	5.91781	0	6.73972	0
CRT_143	1.42708	≤5	2.99178	1	7.00274	0
CRT_144	4.56164	≤5	2.8274	0	3.97808	0
CRT_145	not available		11.8027	1	19.7918	0
CRT_146	9.4	>5	1.87397	0	1.87397	0
CRT_147	3.68421	≤5	1.38082	0	1.38082	0
CRT_148	4.95	≤5	2.61157	1	3.43802	1
CRT_149	4.54545	≤5	56.6466	0	56.6466	0
CRT_150	4.16667	≤5	2.9589	1	22.7178	1
CRT_151	7.83333	>5	16.4383	1	24.9863	1
CRT_152	6.4	>5	8.51507	1	32.1534	0
CRT_153	4.22222	≤5	13.4137	1	32.3507	0
CRT_154	5.33333	>5	4.27397	1	21.6657	1
CRT_155	6.66667	>5	27.7151	0	27.7151	0
CRT_156	7.5	>5	31.726	0	31.726	0
CRT_157	11.4286	>5	31.4959	0	31.4959	0
CRT_158	8.8	>5	8.90959	1	30.4109	0
CRT_159	3.25	≤5	27.452	0	27.452	0
CRT_160	5	≤5	13.7425	0	28.1753	0
CRT_161	2.88235	≤5	12.8877	1	47.2767	1
CRT_162	26	>5	0.953424	1	3.35342	1
CRT_163	9.5	>5	29.5233	0	29.5233	0
CRT_164	3.88889	≤5	27.9123	0	27.9123	0
CRT_165	8.4	>5	6.64109	1	29.9178	0
CRT_166	5.6	>5	21.7315	0	21.7315	0
CRT_167	6.4	>5	29.589	0	29.589	0
CRT_168	2.71429	≤5	23.9671	0	25.4137	0
CRT_169	1.5	≤5	23.5068	0	26.926	0
CRT_170	2.83333	≤5	18.3452	1	27.2877	0
CRT_171	8.16667	>5	26.137	1	26.5644	0
CRT_172	7	>5	1.18356	1	14.5644	1
CRT_173	3.38462	≤5	23.5068	0	23.5068	0
CRT_174	4.71429	≤5	23.8356	0	23.9342	0
CRT_175	10	>5	23.7041	0	23.7041	0
CRT_176	3.81818	≤5	9.89589	1	21.074	1
CRT_177	4.5	≤5	21.5671	0	21.5671	0
CRT_178	6.83333	>5	25.5781	0	25.5781	0
CRT_179	7.14286	>5	8.64657	1	13.5452	1
CRT_180	6	>5	6.96986	1	7.89041	1
CRT_181	5.4	>5	23.3425	0	23.474	0
CRT_182	5	≤5	6.67397	1	20.7123	1
CRT_183	10.4	>5	12	1	30.8383	1
CRT_184	6.28571	>5	6.2137	1	6.47671	1
CRT_185	3.28571	≤5	22.3562	0	24.8219	0
CRT_186	6.25	>5	12.5918	1	12.5918	1
CRT_187	3.83333	≤5	4.27397	1	4.27397	1
CRT_188	16.3333	>5	15.452	1	24.4274	0
CRT_189	4.25	≤5	21.8959	0	23.9671	0
CRT_190	8	>5	4.30685	1	7.26575	1
CRT_191	3.76923	≤5	11.2767	0	13.8082	0
CRT_192	3.8	≤5	5.55616	1	22.5534	0
CRT_193	15.2	>5	3.48493	1	19.6603	1
CRT_194	7.66667	>5	51.6164	0	53.1945	0
CRT_195	1.71429	≤5	9.27123	1	20.1534	0
CRT_196	9.8	>5	18.0822	0	18.0822	0
CRT_197	2	≤5	11.0466	1	19.7918	0
CRT_198	3	≤5	5.52329	1	20.2192	0
CRT_199	4.5	≤5	16.5699	0	16.7014	0
CRT_200	6.25	>5	12.6904	1	12.6904	1
CRT_201	2.53846	≤5	18.9041	0	19.1014	0
CRT_202	10.8	>5	12.9534	1	12.9534	1
CRT_203	6.25	>5	18.1808	0	18.1808	0
CRT_204	6.83333	>5	15.5507	0	15.5507	0
CRT_205	8.83333	>5	2.86027	1	10.4219	1
CRT_206	3.63636	≤5	17.4575	0	17.4575	0
CRT_207	5.75	>5	3.9452	1	3.9452	1
CRT_208	8.75	>5	15.7151	0	15.8794	0
CRT_209	14	>5	15.1233	0	15.2219	0
CRT_210	2.70588	≤5	15.2877	0	15.2877	0
CRT_211	36	>5	14.0712	0	14.926	0
CRT_212	9.71429	>5	12.6575	0	12.6575	0
CRT_213	2.66667	≤5	14.4329	0	14.5315	0
CRT_214	2.4	≤5	11.6712	0	11.737	0
CRT_215	7.4	>5	2.53151	0	2.53151	0
CRT_216	5	≤5	52.1753	0	52.1753	0
CRT_217	8.33333	>5	13.6438	1	14.3671	0
CRT_218	25.5	>5	14.0712	0	14.0712	0
CRT_219	10.8571	>5	10.8493	1	14.0055	0
CRT_220	not available		11.0794	0	11.5068	0
CRT_221	43	>5	1.08493	1	1.08493	1
CRT_222	4.375	≤5	12.8219	0	12.8219	0
CRT_223	4.14286	≤5	11.5068	0	11.5068	0
CRT_224	4	≤5	4.04383	1	11.4411	0
CRT_225	0.631579	≤5	11.5397	0	11.5397	0
CRT_226	14.5	>5	12.0986	1	12.0986	1
CRT_227	5.6	>5	50.663	0	50.7945	0
CRT_228	6.125	>5	9.00822	0	9.00822	0
CRT_229	0.631579	≤5	11.0466	0	11.0466	0
CRT_230	9.25	>5	0.920548	0	0.920548	0
CRT_231	5.75	>5	9.79726	0	9.79726	0
CRT_232	not available		11.0466	0	11.0466	0
CRT_233	18.5	>5	11.737	0	11.737	0
CRT_234	7.5	>5	8.90959	1	10.2575	0
CRT_235	23	>5	8.71233	0	9.69863	0
CRT_236	5.875	>5	10.3562	0	10.3562	0
CRT_237	15	>5	3.74794	1	9.99452	0
CRT_238	2.28571	≤5	23.0137	1	45.7315	0
CRT_239	8.42857	>5	10.126	0	10.126	0
CRT_240	7.42857	>5	47.474	0	47.474	0
CRT_241	2.09091	≤5	53.1616	0	53.1616	0
CRT_242	3.41667	≤5	46.4548	0	46.4548	0
CRT_243	6	>5	5.19452	1	9.66575	1
CRT_244	1.91304	≤5	3.9452	1	17.0301	1
CRT_245	8.5	>5	44.5479	0	44.5479	0
CRT_246	6.27273	>5	23.9342	1	41.4904	0
CRT_247	4.66667	≤5	2.89315	1	48.9205	0
CRT_248	5	≤5	35.2438	1	48.7561	0
CRT_249	6.2	>5	10.0931	0	18.0822	0
CRT_250	10.2	>5	22.389	1	22.389	1
CRT_251	6.8	>5	4.33972	1	39.7479	0
CRT_252	8.8	>5	40.7671	1	54.7726	0
CRT_253	5.25	>5	47.1452	0	47.1452	0
CRT_254	3.33333	≤5	26.0712	1	47.9014	0
CRT_255	4.28571	≤5	1.61096	1	11.1452	1
CRT_256	6.5	>5	47.6712	0	47.6712	0
CRT_257	1.73333	≤5	0.821918	0	0.821918	0
CRT_258	6	>5	27.5507	1	47.7041	0
CRT_259	3.85714	≤5	43.6931	0	43.6931	0
CRT_260	18.25	>5	30.1808	1	47.6383	0
CRT_261	8	>5	32.4822	1	46.5534	1
CRT_262	1.83333	≤5	46.2575	0	46.2575	0
CRT_263	12.2857	>5	4.47123	1	54.5753	0
CRT_264	2.33333	≤5	7.03561	1	12.9863	1
CRT_265	4.75	≤5	42.9041	0	44.9096	0
CRT_266	6.33333	>5	19.3973	1	46.4219	0
CRT_267	3.625	≤5	2.30137	1	12.526	1
CRT_268	6.28571	>5	44.4164	0	44.4164	0
CRT_269	5	≤5	40.6356	1	40.6356	1
CRT_270	11.8	>5	2.23562	1	7.26575	1
CRT_271	3.33333	≤5	42.5753	0	43.5945	0
CRT_272	4.36364	≤5	26.1699	1	31.0027	1
CRT_273	11	>5	0.164384	1	0.164384	1
CRT_274	4.63636	≤5	50.6301	0	50.6301	0
CRT_275	3.75	≤5	42.3452	0	42.3452	0
CRT_276	2.77778	≤5	33.4685	0	36.8219	0
CRT_277	1.45455	≤5	2.26849	1	13.1507	1
CRT_278	11.8	>5	24.6575	1	24.6575	1
CRT_279	7.85714	>5	41.4904	0	41.4904	0
CRT_280	5.33333	>5	41.9178	0	41.9178	0
CRT_281	3	≤5	13.4466	1	44.0548	0
CRT_282	5	≤5	41.9507	1	43.989	0
CRT_283	15.2	>5	2.89315	1	43.5945	0
CRT_284	5.75	>5	25.9068	1	42.5424	0
CRT_285	4	≤5	51.0904	0	51.0904	0
CRT_286	13.4286	>5	1.28219	1	1.28219	1
CRT_287	1.9375	≤5	39.5507	0	39.5507	0
CRT_288	3.7	≤5	39.8466	0	39.8466	0
CRT_289	8.14286	>5	2.76164	1	6.83835	1
CRT_290	7.75	>5	37.8411	0	38.5644	0
CRT_291	10.25	>5	3.84657	1	4.40548	1
CRT_292	4.66667	≤5	2.99178	1	37.5781	0
CRT_293	14	>5	34.5863	0	34.5863	0
CRT_294	3.3	≤5	8.12054	1	15.2877	1
CRT_295	3.625	≤5	33.863	0	33.863	0
CRT_296	3.57143	≤5	48.263	0	51.6822	0
CRT_297	3.7	≤5	14.4986	0	37.4137	0
CRT_298	6.85714	>5	3.78082	1	18.0164	0
CRT_299	5.85714	>5	5.03014	1	7.89041	1
CRT_300	9.5	>5	38.7288	0	38.7288	0
CRT_301	8.33333	>5	16.0767	1	36.4274	0
CRT_302	2.46154	≤5	37.0849	0	37.0849	0
CRT_303	12.2	>5	18.4438	1	18.4438	1
CRT_304	5.77778	>5	35.7698	0	35.7698	0
CRT_305	4.125	≤5	7.26575	1	15.8137	1
CRT_306	1.55556	≤5	37.1835	0	37.1835	0
CRT_307	7.55556	>5	26.7945	1	26.7945	1
CRT_308	13	>5	10.7178	1	14.2685	0
CRT_309	3.57143	≤5	1.61096	1	28.9972	1
CRT_310	3.55556	≤5	12.6904	1	20.3178	0
CRT_311	6.2	>5	6.90411	1	12.3616	1
CRT_312	4.5	≤5	5.3589	1	33.9288	0
CRT_313	7.33333	>5	8.51507	1	35.4411	0
CRT_314	2.33333	≤5	34.2246	0	34.2246	0
CRT_315	9.66667	>5	2.56438	1	11.3425	1
CRT_316	6.4	>5	19.6931	1	20.6794	1
CRT_317	14.5	>5	0.953424	1	3.15616	1
CRT_318	6.85714	>5	11.3425	1	12.9205	1
CRT_319	16.75	>5	6.90411	1	6.90411	1
CRT_320	4.09091	≤5	33.7644	0	33.7644	0
CRT_321	7	>5	33.6986	1	33.6986	0
CRT_322	6.5	>5	7.13424	1	31.6274	0
CRT_323	2.71429	≤5	2.99178	1	6.24657	1
CRT_324	1.42857	≤5	16.3726	0	31.1014	0
CRT_325	3.57143	≤5	24.7562	1	25.9068	1
CRT_326	4.875	≤5	32.7452	0	32.7452	0
CRT_327	3.75	≤5	6.01644	1	11.1123	1
CRT_328	2.5	≤5	16.8	1	31.5288	0

## Sheet: SF_03
ID	PD-L1 TPS	PFS_months	Local-regional failure	Distant failure
CRT_001	1-49%	1.90685	Yes	No
CRT_002	50-89%	24.526	No	Yes
CRT_003	90-100%	3.09041	No	Yes
CRT_004	50-89%	2.76164	No	Yes
CRT_005	1-49%	13.1836	No	No
CRT_006	<1%	7.92328	No	Yes
CRT_007	<1%	2.23562	Yes	Yes
CRT_008	<1%	23.8685	No	No
CRT_009	<1%	0.624657	No	No
CRT_010	<1%	13.2164	No	No
CRT_011	1-49%	1.90685	No	Yes
CRT_012	<1%	0.953424	No	No
CRT_013	1-49%	6.11507	No	Yes
CRT_014	90-100%	17.0301	No	No
CRT_015		9.23835	No	No
CRT_016	<1%	24.0657	No	No
CRT_017		9.66575	No	No
CRT_018	1-49%	53.0301	No	No
CRT_019	<1%	21.1726	Yes	No
CRT_020	1-49%	11.737	No	No
CRT_021	<1%	14.2356	No	Yes
CRT_022		5.65479	No	Yes
CRT_023	<1%	2.76164	No	No
CRT_024	<1%	1.8411	No	No
CRT_025		47.5726	No	No
CRT_026	50-89%	7.46301	Yes	No
CRT_027		37.9726	No	No
CRT_028	90-100%	21.074	No	No
CRT_029	90-100%	21.1068	No	No
CRT_030		27.6822	No	No
CRT_031	1-49%	20.252	No	Yes
CRT_032	<1%	37.1507	No	No
CRT_033	1-49%	21.863	Yes	No
CRT_034	<1%	5.3589	No	Yes
CRT_035		11.9014	No	No
CRT_036	90-100%	22.9479	No	No
CRT_037	<1%	4.86575	Yes	No
CRT_038	<1%	23.211	Yes	Yes
CRT_039	50-89%	1.38082	No	No
CRT_040	1-49%	8.87671	No	No
CRT_041	50-89%	7.29863	Yes	Yes
CRT_042	90-100%	47.8027	No	No
CRT_043	50-89%	31.2986	No	No
CRT_044	1-49%	5.95068	No	Yes
CRT_045	<1%	21.863	No	Yes
CRT_046	50-89%	7.52876	No	Yes
CRT_047		4.83287	Yes	No
CRT_048	90-100%	38.4986	No	No
CRT_049	1-49%	21.1068	Yes	No
CRT_050	1-49%	31.726	No	No
CRT_051	90-100%	32.3835	No	No
CRT_052	<1%	1.90685	Yes	Yes
CRT_053	<1%	40.7342	No	No
CRT_054	1-49%	6.87123	Yes	Yes
CRT_055	50-89%	42.7068	No	No
CRT_056	50-89%	46.0931	Yes	No
CRT_057	50-89%	34.2575	No	No
CRT_058	1-49%	6.47671	No	Yes
CRT_059	50-89%	1.9726	No	Yes
CRT_060	50-89%	39.8466	No	No
CRT_061	<1%	19.7589	Yes	No
CRT_062	50-89%	2.92603	No	Yes
CRT_063	<1%	2.33425	No	Yes
CRT_064	1-49%	6.54246	No	Yes
CRT_065		40.4055	No	No
CRT_066	1-49%	11.5068	No	No
CRT_067	<1%	40.7342	No	No
CRT_068	50-89%	13.0192	Yes	No
CRT_069	90-100%	40.274	No	No
CRT_070	90-100%	5.29315	No	Yes
CRT_071	90-100%	37.6767	No	No
CRT_072	50-89%	11.5068	Yes	No
CRT_073	<1%	2.76164	Yes	Yes
CRT_074	<1%	1.8411	No	No
CRT_075	1-49%	35.0794	No	No
CRT_076		13.3479	No	No
CRT_077	50-89%	1.57808	No	No
CRT_078	50-89%	2.59726	No	Yes
CRT_079	1-49%	24.1973	Yes	No
CRT_080	1-49%	4.17534	No	Yes
CRT_081		7.13424	Yes	No
CRT_082	1-49%	35.0137	No	No
CRT_083	1-49%	5.65479	No	Yes
CRT_084	<1%	1.77534	Yes	No
CRT_085	50-89%	30.7068	No	No
CRT_086	<1%	5.39178	No	No
CRT_087	90-100%	32.7452	No	No
CRT_088		3.68219	No	Yes
CRT_089	<1%	29.4575	No	No
CRT_090		5.75342	No	Yes
CRT_091	50-89%	23.6383	No	No
CRT_092	1-49%	23.474	No	Yes
CRT_093	90-100%	26.3671	No	No
CRT_094		26.2027	No	No
CRT_095	1-49%	3.91233	Yes	No
CRT_096	90-100%	24.8219	No	No
CRT_097	1-49%	6.14794	No	No
CRT_098	90-100%	5.91781	No	No
CRT_099	50-89%	11.474	No	No
CRT_100		25.2493	No	No
CRT_101	1-49%	19.0685	No	No
CRT_102	50-89%	24.1644	No	No
CRT_103	50-89%	5.09589	No	Yes
CRT_104		23.1781	No	No
CRT_105	<1%	3.35342	Yes	Yes
CRT_106		21.3041	No	No
CRT_107	50-89%	2.30137	No	Yes
CRT_108	50-89%	5.26027	Yes	No
CRT_109	90-100%	15.1233	No	No
CRT_110	1-49%	1.67671	Yes	Yes
CRT_111	90-100%	1.87397	No	Yes
CRT_112	50-89%	13.3808	No	No
CRT_113		16.6685	No	No
CRT_114	90-100%	26.9918	No	No
CRT_115	50-89%	2.72877	No	No
CRT_116	50-89%	2.63014	No	No
CRT_117	<1%	8.64657	Yes	No
CRT_118	1-49%	8.67945	No	Yes
CRT_119	90-100%	14.0384	No	No
CRT_120	1-49%	1.18356	No	Yes
CRT_121	<1%	2.59726	No	Yes
CRT_122		14.1041	No	Yes
CRT_123	<1%	2.89315	No	Yes
CRT_124	<1%	1.15068	Yes	No
CRT_125	50-89%	10.2247	Yes	Yes
CRT_126		10.5534	No	No
CRT_127	50-89%	11.5068	No	No
CRT_128	<1%	5.49041	No	No
CRT_129	<1%	2.69589	Yes	Yes
CRT_130	<1%	10.126	No	No
CRT_131	50-89%	10.5863	No	No
CRT_132		5.45753	No	No
CRT_133	50-89%	8.54794	No	Yes
CRT_134	1-49%	1.80822	No	Yes
CRT_135	<1%	3.68219	Yes	No
CRT_136	50-89%	5.26027	No	No
CRT_137	1-49%	7.85753	No	Yes
CRT_138	1-49%	1.9726	No	Yes
CRT_139	1-49%	4.76712	Yes	No
CRT_140	1-49%	5.58904	No	No
CRT_141	<1%	2.69589	No	No
CRT_142	90-100%	5.91781	No	No
CRT_143	<1%	2.99178	No	Yes
CRT_144		2.8274	No	No
CRT_145	90-100%	11.8027	No	Yes
CRT_146	1-49%	1.87397	No	No
CRT_147	<1%	1.38082	No	No
CRT_148	<1%	2.61157	No	Yes
CRT_149	90-100%	56.6466	No	No
CRT_150		2.9589	Yes	Yes
CRT_151	50-89%	16.4383	Yes	No
CRT_152	1-49%	8.51507	No	Yes
CRT_153	<1%	13.4137	No	Yes
CRT_154	1-49%	4.27397	No	Yes
CRT_155	50-89%	27.7151	No	No
CRT_156	<1%	31.726	No	No
CRT_157		31.4959	No	No
CRT_158	1-49%	8.90959	Yes	No
CRT_159		27.452	No	No
CRT_160	1-49%	13.7425	No	No
CRT_161	50-89%	12.8877	Yes	Yes
CRT_162	1-49%	0.953424	No	Yes
CRT_163	<1%	29.5233	No	No
CRT_164	50-89%	27.9123	No	No
CRT_165		6.64109	No	Yes
CRT_166	50-89%	21.7315	No	No
CRT_167	<1%	29.589	No	No
CRT_168		23.9671	No	No
CRT_169	50-89%	23.5068	No	No
CRT_170		18.3452	No	Yes
CRT_171	<1%	26.137	Yes	No
CRT_172	90-100%	1.18356	Yes	Yes
CRT_173	<1%	23.5068	No	No
CRT_174	90-100%	23.8356	No	No
CRT_175	90-100%	23.7041	No	No
CRT_176	90-100%	9.89589	Yes	No
CRT_177	90-100%	21.5671	No	No
CRT_178		25.5781	No	No
CRT_179	<1%	8.64657	No	Yes
CRT_180	<1%	6.96986	Yes	Yes
CRT_181	50-89%	23.3425	No	No
CRT_182	<1%	6.67397	No	Yes
CRT_183	<1%	12	Yes	Yes
CRT_184	<1%	6.2137	Yes	No
CRT_185	<1%	22.3562	No	No
CRT_186	<1%	12.5918	No	No
CRT_187	1-49%	4.27397	No	No
CRT_188		15.452	Yes	No
CRT_189	<1%	21.8959	No	No
CRT_190	50-89%	4.30685	No	Yes
CRT_191		11.2767	No	No
CRT_192	<1%	5.55616	No	Yes
CRT_193	1-49%	3.48493	No	Yes
CRT_194	1-49%	51.6164	No	No
CRT_195	1-49%	9.27123	Yes	Yes
CRT_196		18.0822	No	No
CRT_197	1-49%	11.0466	Yes	No
CRT_198	90-100%	5.52329	No	Yes
CRT_199	50-89%	16.5699	No	No
CRT_200	1-49%	12.6904	No	No
CRT_201	1-49%	18.9041	No	No
CRT_202	<1%	12.9534	Yes	Yes
CRT_203	<1%	18.1808	No	No
CRT_204	<1%	15.5507	No	No
CRT_205		2.86027	No	Yes
CRT_206		17.4575	No	No
CRT_207	<1%	3.9452	No	No
CRT_208	<1%	15.7151	No	No
CRT_209	<1%	15.1233	No	No
CRT_210	50-89%	15.2877	No	No
CRT_211	90-100%	14.0712	No	No
CRT_212	90-100%	12.6575	No	No
CRT_213	1-49%	14.4329	No	No
CRT_214	<1%	11.6712	No	No
CRT_215		2.53151	No	No
CRT_216	<1%	52.1753	No	No
CRT_217	50-89%	13.6438	No	Yes
CRT_218	90-100%	14.0712	No	No
CRT_219	1-49%	10.8493	Yes	Yes
CRT_220	90-100%	11.0794	No	No
CRT_221	1-49%	1.08493	No	No
CRT_222	<1%	12.8219	No	No
CRT_223	90-100%	11.5068	No	No
CRT_224		4.04383	Yes	No
CRT_225	50-89%	11.5397	No	No
CRT_226	<1%	12.0986	No	No
CRT_227	<1%	50.663	No	No
CRT_228	<1%	9.00822	No	No
CRT_229	50-89%	11.0466	No	No
CRT_230	<1%	0.920548	No	No
CRT_231	<1%	9.79726	No	No
CRT_232	1-49%	11.0466	No	No
CRT_233	50-89%	11.737	No	No
CRT_234	<1%	8.90959	Yes	Yes
CRT_235	1-49%	8.71233	No	No
CRT_236	50-89%	10.3562	No	No
CRT_237	<1%	3.74794	Yes	Yes
CRT_238		23.0137	Yes	No
CRT_239	<1%	10.126	No	No
CRT_240	50-89%	47.474	No	No
CRT_241	50-89%	53.1616	No	No
CRT_242	1-49%	46.4548	No	No
CRT_243	<1%	5.19452	Yes	Yes
CRT_244	<1%	3.9452	Yes	Yes
CRT_245		44.5479	No	No
CRT_246	<1%	23.9342	No	Yes
CRT_247	50-89%	2.89315	No	Yes
CRT_248	<1%	35.2438	No	Yes
CRT_249		10.0931	No	No
CRT_250	50-89%	22.389	No	No
CRT_251	<1%	4.33972	No	Yes
CRT_252	90-100%	40.7671	Yes	No
CRT_253	<1%	47.1452	No	No
CRT_254	1-49%	26.0712	No	Yes
CRT_255	<1%	1.61096	No	Yes
CRT_256	1-49%	47.6712	No	No
CRT_257	<1%	0.821918	No	No
CRT_258	1-49%	27.5507	No	Yes
CRT_259	<1%	43.6931	No	No
CRT_260	<1%	30.1808	Yes	Yes
CRT_261	1-49%	32.4822	No	Yes
CRT_262		46.2575	No	No
CRT_263	90-100%	4.47123	Yes	Yes
CRT_264	<1%	7.03561	Yes	Yes
CRT_265	<1%	42.9041	No	No
CRT_266		19.3973	No	Yes
CRT_267	50-89%	2.30137	No	Yes
CRT_268	1-49%	44.4164	No	No
CRT_269	1-49%	40.6356	No	No
CRT_270	1-49%	2.23562	Yes	Yes
CRT_271	1-49%	42.5753	No	No
CRT_272	<1%	26.1699	No	Yes
CRT_273		0.164384	No	No
CRT_274	<1%	50.6301	No	No
CRT_275	50-89%	42.3452	No	No
CRT_276	50-89%	33.4685	No	No
CRT_277	1-49%	2.26849	Yes	No
CRT_278	50-89%	24.6575	Yes	No
CRT_279	50-89%	41.4904	No	No
CRT_280	1-49%	41.9178	No	No
CRT_281	1-49%	13.4466	Yes	No
CRT_282		41.9507	No	Yes
CRT_283		2.89315	No	Yes
CRT_284	50-89%	25.9068	No	Yes
CRT_285	90-100%	51.0904	No	No
CRT_286	<1%	1.28219	No	No
CRT_287		39.5507	No	No
CRT_288	1-49%	39.8466	No	No
CRT_289	1-49%	2.76164	Yes	Yes
CRT_290	90-100%	37.8411	No	No
CRT_291	90-100%	3.84657	No	Yes
CRT_292	1-49%	2.99178	No	Yes
CRT_293		34.5863	No	No
CRT_294	<1%	8.12054	No	Yes
CRT_295	<1%	33.863	No	No
CRT_296	1-49%	48.263	No	No
CRT_297		14.4986	No	No
CRT_298		3.78082	No	Yes
CRT_299	1-49%	5.03014	No	Yes
CRT_300	<1%	38.7288	No	No
CRT_301	50-89%	16.0767	Yes	Yes
CRT_302		37.0849	No	No
CRT_303	50-89%	18.4438	No	No
CRT_304	<1%	35.7698	No	No
CRT_305	<1%	7.26575	No	Yes
CRT_306	90-100%	37.1835	No	No
CRT_307	90-100%	26.7945	No	No
CRT_308		10.7178	Yes	Yes
CRT_309		1.61096	No	Yes
CRT_310	<1%	12.6904	No	Yes
CRT_311	<1%	6.90411	No	Yes
CRT_312	1-49%	5.3589	No	Yes
CRT_313	1-49%	8.51507	No	Yes
CRT_314		34.2246	No	No
CRT_315	<1%	2.56438	No	Yes
CRT_316	1-49%	19.6931	No	Yes
CRT_317	1-49%	0.953424	No	Yes
CRT_318	<1%	11.3425	No	Yes
CRT_319	50-89%	6.90411	No	No
CRT_320		33.7644	No	No
CRT_321	<1%	33.6986	No	No
CRT_322	1-49%	7.13424	No	Yes
CRT_323		2.99178	No	Yes
CRT_324	1-49%	16.3726	No	No
CRT_325	1-49%	24.7562	No	Yes
CRT_326	50-89%	32.7452	No	No
CRT_327	<1%	6.01644	Yes	No
CRT_328	<1%	16.8	No	Yes

## Sheet: SF_07
ID	KRAS_alleles	KRAS status	PFS_months	Censor=0; Progression=1	OS_months	Alive=0; Death=1
CRT_005	KRAS G13D	Non_G12C	13.1836	0	13.1836	0
CRT_006	KRAS G12D	Non_G12C	7.92328	1	19.8575	1
CRT_013	KRAS G12C	G12C	6.11507	1	28.7671	0
CRT_021	KRAS G12C	G12C	14.2356	1	51.2219	0
CRT_029	KRAS G12C	G12C	21.1068	0	21.1068	0
CRT_031	KRAS G12C	G12C	20.252	1	49.6767	0
CRT_033	KRAS G12C	G12C	21.863	1	47.8685	0
CRT_034	KRAS G12C	G12C	5.3589	1	6.08219	1
CRT_036	KRAS G12A	Non_G12C	22.9479	0	26.4	0
CRT_044	KRAS G12V	Non_G12C	5.95068	1	53.3918	0
CRT_047	KRAS G12C	G12C	4.83287	1	7.43013	1
CRT_048	KRAS G12C	G12C	38.4986	0	41.326	0
CRT_054	KRAS G12V	Non_G12C	6.87123	1	46.4548	0
CRT_058	KRAS G13C	Non_G12C	6.47671	1	12.263	1
CRT_059	KRAS G12C	G12C	1.9726	1	30.9041	1
CRT_065	KRAS Q61L	Non_G12C	40.4055	0	41.063	0
CRT_071	KRAS G12V	Non_G12C	37.6767	0	38.3671	0
CRT_083	KRAS G12A	Non_G12C	5.65479	1	31.2657	0
CRT_089	KRAS G12D	Non_G12C	29.4575	0	29.4904	0
CRT_092	KRAS G12C	G12C	23.474	1	29.9507	0
CRT_093	KRAS G12V	Non_G12C	26.3671	0	29.0301	0
CRT_095	KRAS G12V	Non_G12C	3.91233	1	27.1233	0
CRT_097	KRAS G12C	G12C	6.14794	0	7.13424	0
CRT_104	KRAS G12V	Non_G12C	23.1781	0	24.5589	0
CRT_109	KRAS G12A	Non_G12C	15.1233	0	15.189	0
CRT_110	KRAS G13D	Non_G12C	1.67671	1	3.87945	1
CRT_118	KRAS G12D	Non_G12C	8.67945	1	16.0767	0
CRT_120	KRAS G12V	Non_G12C	1.18356	1	15.5507	0
CRT_121	KRAS G12V	Non_G12C	2.59726	1	15.8794	0
CRT_122	KRAS G12V	Non_G12C	14.1041	1	15.4849	0
CRT_129	KRAS G12C	G12C	2.69589	1	14.5973	1
CRT_135	KRAS G12V	Non_G12C	3.68219	1	9.23835	0
CRT_136	KRAS G12V	Non_G12C	5.26027	0	6.67397	0
CRT_137	KRAS G12C	G12C	7.85753	1	20.7123	0
CRT_138	KRAS G12S	Non_G12C	1.9726	1	28.2082	1
CRT_142	KRAS G12C	G12C	5.91781	0	6.73972	0
CRT_144	KRAS G12V	Non_G12C	2.8274	0	3.97808	0
CRT_145	KRAS G12C	G12C	11.8027	1	19.7918	0
CRT_149	KRAS G12C	G12C	56.6466	0	56.6466	0
CRT_154	KRAS G12C	G12C	4.27397	1	21.6657	1
CRT_169	KRAS G12C	G12C	23.5068	0	26.926	0
CRT_183	KRAS G12D	Non_G12C	12	1	30.8383	1
CRT_189	KRAS G12C	G12C	21.8959	0	23.9671	0
CRT_190	KRAS G12C	G12C	4.30685	1	7.26575	1
CRT_194	KRAS G12C	G12C	51.6164	0	53.1945	0
CRT_202	KRAS G12V	Non_G12C	12.9534	1	12.9534	1
CRT_207	KRAS G12V	Non_G12C	3.9452	1	3.9452	1
CRT_208	KRAS G12C	G12C	15.7151	0	15.8794	0
CRT_217	KRAS G12D	Non_G12C	13.6438	1	14.3671	0
CRT_218	KRAS G12C	G12C	14.0712	0	14.0712	0
CRT_231	KRAS G12V	Non_G12C	9.79726	0	9.79726	0
CRT_233	KRAS L19F	Non_G12C	11.737	0	11.737	0
CRT_237	KRAS G12D	Non_G12C	3.74794	1	9.99452	0
CRT_239	KRAS G12C	G12C	10.126	0	10.126	0
CRT_240	KRAS G12V	Non_G12C	47.474	0	47.474	0
CRT_243	KRAS G12C	G12C	5.19452	1	9.66575	1
CRT_244	KRAS G12C	G12C	3.9452	1	17.0301	1
CRT_246	KRAS Q61H	Non_G12C	23.9342	1	41.4904	0
CRT_247	KRAS G12V	Non_G12C	2.89315	1	48.9205	0
CRT_255	KRAS G12D	Non_G12C	1.61096	1	11.1452	1
CRT_258	KRAS G12D	Non_G12C	27.5507	1	47.7041	0
CRT_259	KRAS G12C	G12C	43.6931	0	43.6931	0
CRT_265	KRAS G12A	Non_G12C	42.9041	0	44.9096	0
CRT_267	KRAS G12C	G12C	2.30137	1	12.526	1
CRT_288	KRAS G12D	Non_G12C	39.8466	0	39.8466	0
CRT_289	KRAS G13C	Non_G12C	2.76164	1	6.83835	1
CRT_290	KRAS D33E	Non_G12C	37.8411	0	38.5644	0
CRT_292	KRAS G12C	G12C	2.99178	1	37.5781	0
CRT_294	KRAS G12C	G12C	8.12054	1	15.2877	1
CRT_298	KRAS G12C	G12C	3.78082	1	18.0164	0
CRT_300	KRAS G12C	G12C	38.7288	0	38.7288	0
CRT_301	KRAS G12D	Non_G12C	16.0767	1	36.4274	0
CRT_310	KRAS G12A	Non_G12C	12.6904	1	20.3178	0
CRT_312	KRAS G12C	G12C	5.3589	1	33.9288	0
CRT_319	KRAS G12V	Non_G12C	6.90411	1	6.90411	1

[truncated: 11 more sheets: SF_10AB, SF_10CD, SF_11, SF_12, SF_13, SF_14-15, SF_16, SF_17, Sup. Table 2, Sup. Table 3, Sup. Table 4]
